# Supplementary material for: Pezizomycetes Genomes Reveal Diverse P450 Complements Characteristic of Saprotrophic and Ectomycorrhizal Lifestyles
Source: J Fungi (Basel). 2023 Aug 6;9(8):830. doi: 10.3390/jof9080830 (PMC10455484; doi:10.3390/jof9080830)
Supplement: Supplementary file 1 [file jof-09-00830-s001.zip]

Archive with 3 entries (3 files):
- Figure S1.pdf
- Supplementary Dataset S1.pdf
- Supplementary information.xlsx
