# Supplementary material for: Pezizomycetes Genomes Reveal Diverse P450 Complements Characteristic of Saprotrophic and Ectomycorrhizal Lifestyles
Source: J Fungi (Basel). 2023 Aug 6;9(8):830. doi: 10.3390/jof9080830 (PMC10455484; doi:10.3390/jof9080830)
Supplement: Supplementary file 1 [file jof-09-00830-s001.zip › Supplementary information.xlsx]

## Sheet: Table S1
					Table S1. Analysis of P450 families and subfamilies in 19 Pezizomycetes.
						Family	Subfamily	Count
						CYP51	F	20
						CYP52	AN	1
							AQ	1
							AR	1
							AP	1
							AT	1
							AS	1
							AU	7
							AV	12
							AW	2
							AX	2
							AL	2
							AY	2
							AM	1
						CYP53	A	4
						CYP55	A	1
						CYP61	A	19
						CYP65	Z	1
						CYP503	S	1
						CYP504	A	5
							E	2
						CYP505	A	5
						CYP512	CQ	5
							CR	2
							CS	3
							CT	3
						CYP530	G	6
						CYP532	S	2
							T	1
						CYP539	A	18
						CYP540	A	2
						CYP548	BE	19
							BD	5
						CYP566	D	1
						CYP567	W	12
							X	2
							Y	6
							S	3
							Z	4
							R	2
							Q	2
							D	1
							E	1
							T	1
							V	1
							U	3
						CYP573	A	5
							C	4
						CYP578	X	2
						CYP584	C	1
							AN	2
						CYP594	D	1
						CYP596	V	1
						CYP613	S	1
						CYP617	Y	4
							V	5
							X	1
							W	5
						CYP654	C	1
						CYP663	L	7
							N	7
						CYP665	B	1
						CYP666	C	2
						CYP667	F	1
						CYP671	K	3
						CYP675	P	1
							Q	4
						CYP676	B	1
						CYP677	G	1
						CYP682	V	1
						CYP5004	A	1
						CYP5078	A	2
							H	1
						CYP5093	H	17
							G	1
							F	1
						CYP5095	M	1
						CYP5104	C	1
						CYP5108	D	1
						CYP5109	B	1
						CYP5142	W	2
						CYP5192	E	1
							F	2
						CYP5242	B	2
						CYP5268	A	3
						CYP5945	B	1
							C	6
							CQ	1
							E	1
							F	2
							G	1
						CYP5959	A	31
						CYP6001	C	23
							E	9
							H	3
						CYP6002	C	2
						CYP6006	B	1
						CYP6135	A	18
						CYP6136	A	8
							B	3
							C	2
							D	2
						CYP6188	A	6
						CYP6220	A	11
						CYP6271	A	9
						CYP6433	A	4
						CYP6453	A	4
						CYP6470	A	3
						CYP6480	A	2
						CYP6497	A	2
							B	1
						CYP6498	A	6
						CYP6501	A	4
						CYP6521	A	2
							B	1
						CYP6529	A	4
						CYP6535	A	2
						CYP6592	A	6
						CYP6608	A	4
						CYP6637	A	1
							B	3
						CYP6643	A	3
						CYP6648	A	2
							B	2
						CYP6683	A	2
						CYP6685	A	3
						CYP6713	A	2
							B	2
							C	1
							D	1
							E	1
							F	1
						CYP6742	A	2
							B	1
						CYP6761	C	1
							D	2
							E	1
						CYP6793	A	1
						CYP6775	A	2
						CYP6818	A	2
						CYP6836	A	1
						CYP6855	A	1
							B	1
							C	1
							D	1
						CYP6900	A	2
						CYP6902	A	2
							B	1
						CYP6958	A	2
						CYP50026	A	3
							B	1
						CYP50030	A	2
						CYP50042	A	1
							B	1
						CYP50043	A	7
						CYP50115	A	2
							B	1
						CYP50127	A	2
							B	1
							C	1
						CYP50147	B	1
						CYP50183	B	1
						CYP50194	A	2
							B	3
						CYP50241	A	2
						CYP50251	A	3
							B	1
						CYP50308	A	2
						CYP50320	A	2
						CYP50335	A	2
							B	1
						CYP50357	A	2
						CYP51040	A	1
						CYP51041	A	2
							BE	1
						CYP51042	A	1
							B	1
						CYP51043	A	1
						CYP51044	A	2
						CYP51045	A	2
						CYP51046	A	2
						CYP51047	A	1
						CYP51048	A	1
							B	1
							C	1
						CYP51049	A	1
						CYP51050	A	1
						CYP51052	A	1
							B	1
						CYP51053	A	1
						CYP51054	A	1
						CYP51055	A	1
						CYP51056	A	1
						CYP51057	A	2
						CYP51058	A	1
						CYP51059	A	1
						CYP51060	A	1
						CYP51061	A	1
						CYP51062	A	2
							B	2
							C	2
						CYP51063	A	1
						CYP51064	A	1
						CYP51065	A	1
						CYP51066	A	1
						CYP51068	A	1
						CYP51069	A	1
							B	1
							C	1
						CYP51070	A	10
						CYP51071	A	1
						CYP51072	A	1
						CYP51073	A	2
						CYP51074	A	1
							B	2
							C	1
						CYP51075	A	1
							B	1
						CYP51076	A	1
						CYP51077	A	1
						CYP51078	A	1
						CYP51079	A	1
							B	1
						CYP51080	A	1
						CYP51081	A	1
						CYP51082	A	1
						CYP51083	A	1
							B	1
							C	1
						CYP51084	A	1
						CYP51085	A	1
							B	1
						CYP51086	A	1
						CYP51087	A	1
						CYP51088	A	1
						CYP51089	A	2
							B	1
						CYP51090	A	1
						CYP51091	A	1
						CYP51092	A	2
							B	1
						CYP51093	A	2
						CYP52486	A	1
						CYP52487	A	1
						CYP66608	A	1

## Sheet: Table S2
			Table S2. Comparative analysis of P450 families and subfamilies in Pezizomycetes.
			Species name	P450 family	P450 subfamily	Count
			Ascobolus immersus RN42 v1.0	CYP51	F	1
				CYP52	AN	1
					AQ	1
					AR	1
					AP	1
				CYP61	A	1
				CYP51085	A	1
					B	1
				CYP51083	A	1
					B	1
					C	1
				CYP51069	A	1
					B	1
					C	1
				CYP5093	H	1
				CYP52486	A	1
				CYP50194	A	2
					B	3
				CYP6958	A	2
				CYP50251	A	2
					B	1
				CYP677	G	1
				CPY51082	A	1
				CYP51088	A	1
				CYP548	BD	1
					BE	1
				CYP51061	A	1
				CYP50030	A	2
				CYP51042	A	1
					B	1
				CYP51080	A	1
				CYP51087	A	1
				CYP51060	A	1
				CYP51065	A	1
				CYP540	A	1
				CYP51055	A	1
				CYP51054	A	1
				CYP51079	A	1
					B	1
				CYP52487	A	1
				CYP51049	A	1
				CYP51086	A	1
				CYP51043	A	1
				CYP51053	A	1
				CYP51040	A	1
				CYP51072	A	1
				CYP51047	A	1
				CYP6001	C	1
				CYP539	A	1
				CYP51067	A	1
				CYP51059	A	1
				CYP51090	A	1
			Ascodesmis nigricans CBS 389.68 v1.0	CYP51076	A	1
				CYP51044	A	2
				CYP51	F	1
				CYP540	A	1
				CYP51077	A	1
				CYP51057	A	2
				CYP548	BE	1
				CYP52	AT	1
					AS	1
				CYP51089	B	1
				CYP50183	B	1
				CYP51078	A	1
				CYP5093	G	1
				CYP6136	B	1
				CYP676	B	1
				CYP596	V	1
				CYP51063	A	1
				CYP567	W	1
				CYP51081	A	1
				CYP61	A	1
				CYP51068	A	1
				CYP6001	C	1
					E	1
				CYP55	A	1
				CYP51084	A	1
				CYP539	A	1
			Choiromyces venosus 120613-1 v1.0	CYP50320	A	2
				CYP663	L	1
					N	1
				CYP6220	A	1
				CYP567	W	3
					X	1
					Y	1
				CYP50026	B	1
				CYP50043	A	1
				CYP5093	H	1
				CYP548	BE	1
				CYP6001	C	2
					E	1
				CYP6136	A	1
				CYP51	F	1
				CYP504	A	1
				CYP512	CQ	1
				CYP5945	C	1
				CYP6608	A	1
				CYP617	Y	1
				CYP5959	A	1
				CYP61	A	1
				CYP50115	B	1
				CYP6498	A	1
				CYP6271	A	1
				CYP530	G	1
				CYP539	A	1
				CYP52	AU	1
					AV	1
			Kalaharituber pfeilii F3 v1.0	CYP5108	D	1
				CYP567	S	3
					Z	4
				CYP573	C	2
				CYP6902	A	2
				CYP51064	A	1
				CYP548	BD	1
					BE	1
				CYP584	C	1
				CYP617	V	2
				CYP6900	A	1
				CYP65	Z	1
				CYP5104	C	1
				CYP6433	A	3
				CYP51	F	1
				CYP50042	B	1
				CYP6001	C	1
				CYP6453	A	1
				CYP61	A	1
				CYP5192	E	1
				CYP539	A	1
				CYP5093	H	1
			Morchella importuna CCBAS932 v1.0	CYP6775	A	1
				CYP6136	C	1
				CYP50357	A	1
				CYP6521	A	1
					B	1
				CYP548	BE	1
				CYP532	S	1
				CYP6188	A	1
				CYP6271	A	1
				CYP51	F	1
				CYP573	A	1
				CYP578	X	1
				CYP6535	A	1
				CYP512	CR	1
				CYP617	Y	1
				CYP6818	A	1
				CYP61	A	1
				CYP539	A	1
				CYP50308	A	1
				CYP52	AV	1
					AW	1
					AX	1
				CYP6001	C	1
				CYP505	A	1
				CYP567	W	2
				CYP50115	A	1
				CYP51093	A	1
				CYP5268	A	1
				CYP51041	A	1
				CYP5093	H	1
				CYP6470	A	1
				CYP5142	W	1
				CYP6480	B	1
				CYP6683	A	1
				CYP51062	A	1
				CYP51073	A	1
			Morchella importuna SCYDJ1-A1 v1.0	CYP6188	A	1
				CYP532	S	1
				CYP50357	A	1
				CYP512	CR	1
				CYP6535	A	1
				CYP61	A	1
				CYP6271	A	1
				CYP51093	A	1
				CYP567	R	1
					W	2
				CYP617	Y	1
				CYP52	AV	1
					AX	1
					AW	1
				CYP6136	C	1
				CYP50115	A	1
				CYP6521	A	1
				CYP6775	A	1
				CYP548	BE	1
				CYP5093	H	1
				CYP6818	A	1
				CYP51	F	1
				CYP50308	A	1
				CYP51041	A	1
				CYP578	X	1
				CYP6683	A	1
				CYP6470	A	1
				CYP5142	W	1
				CYP51062	A	1
				CYP5268	A	1
				CYP6480	B	1
				CYP573	A	1
				CYP6001	C	1
				CYP539	A	1
				CYP505	A	1
				CYP51073	A	1
			Pyronema confluens CBS100304	CYP504	A	1
				CYP50147	B	1
				CYP675	Q	1
				CYP50127	C	1
				CYP671	K	1
				CYP5945	B	1
				CYP567	Q	1
				CYP61	A	1
				CYP51	F	1
				CYP6713	C	1
					D	1
					E	1
				CYP573	A	1
				CYP53	A	1
				CYP532	T	1
				CYP6742	B	1
				CYP6136	B	1
				CYP6529	A	1
				CYP503	S	1
				CYP51050	A	1
				CYP6637	A	1
					B	1
				CYP6855	C	1
				CYP6648	A	1
					B	1
				CYP5093	F	1
				CYP51092	B	1
				CYP6497	B	1
				CYP51091	A	1
				CYP51074	A	1
				CYP51052	A	1
					B	1
				CYP512	CS	1
				CYP51048	B	1
				CYP6501	A	1
				CYP548	BE	1
				CYP594	D	1
				CYP52	AL	1
					AV	1
				CYP51062	B	1
				CYP6001	C	2
				CYP539	A	1
				CYP6002	C	1
			Sphaerosporella brunnea Sb_GMNB300 v2.0	CYP6643	A	1
				CYP5109	B	1
				CYP51074	C	1
				CYP61	A	1
				CYP51075	A	1
					B	1
				CYP5078	A	1
					H	1
				CYP53	A	1
				CYP52	AL	1
					AV	1
				CYP617	X	1
				CYP51056	A	1
				CYP671	K	1
				CYP6761	C	1
				CYP51058	A	1
				CYP5093	H	1
				CYP5945	E	1
				CYP6836	A	1
				CYP50335	A	2
				CYP51062	B	1
				CYP6793	A	1
				CYP51048	C	1
				CYP548	BE	1
				CYP6529	A	1
				CYP567	D	1
					E	1
					W	1
				CYP667	F	1
				CYP654	C	1
				CYP6855	A	1
					D	1
				CYP675	P	1
					Q	1
				CYP504	A	1
				CYP539	A	1
				CYP613	S	1
				CYP50127	B	1
				CYP573	A	1
				CYP51066	A	1
				CYP51	F	1
				CYP51071	A	1
				CYP6001	C	2
				CYP505	A	1
				CYP6136	B	1
			Terfezia boudieri ATCC MYA-4762 v1.1	CYP51	F	1
				CYP61	A	1
				CYP539	A	1
				CYP548	BD	1
					BE	2
				CYP567	Q	1
				CYP573	C	1
				CYP584	AN	1
				CYP617	V	1
				CYP5093	H	1
				CYP5242	B	1
				CYP6001	C	1
					H	1
				CYP6453	A	1
				CYP6685	A	1
				CYP6902	B	1
				CYP50042	A	1
				CYP51046	A	1
			Terfezia claveryi T7 v1.0	CYP51	F	2
				CYP52	AY	1
				CYP61	A	1
				CYP539	A	1
				CYP548	BD	1
					BE	1
				CYP567	R	1
				CYP573	A	1
				CYP617	V	1
				CYP5093	H	1
				CYP5192	F	1
				CYP6001	H	1
					C	1
				CYP6453	A	1
				CYP6685	A	1
				CYP51046	A	1
			Tirmania nivea G3 v1.0	CYP51	F	1
				CYP61	A	1
				CYP539	A	1
				CYP548	BD	1
					BE	1
				CYP573	C	1
				CYP584	AN	1
				CYP617	V	1
				CYP5004	A	1
				CYP5093	H	1
				CYP5192	F	1
				CYP5242	B	1
				CYP6001	C	1
					H	1
				CYP6433	A	1
				CYP6453	A	1
				CYP6685	A	1
				CYP6900	A	1
				CYP51041	BE	1
			Trichophaea hybrida UTF0779 v1.0	CYP53	A	1
				CYP51074	B	1
				CYP666	C	1
				CYP504	A	1
					E	1
				CYP512	CS	1
					CT	2
				CYP5945	F	1
				CYP548	BE	1
				CYP6761	D	1
				CYP52	AU	1
					AV	1
				CYP6713	A	1
					B	1
				CYP6643	A	1
				CYP51	F	1
				CYP51045	A	1
				CYP567	T	1
					W	1
				CYP50127	A	1
				CYP5093	H	1
				CYP6002	C	1
				CYP539	A	1
				CYP6497	A	1
				CYP6742	A	1
				CYP61	A	1
				CYP6136	D	1
				CYP6529	A	1
				CYP6637	B	1
				CYP6501	A	1
				CYP675	Q	1
				CYP51092	A	1
				CYP6001	C	1
				CYP505	A	1
				CYP51089	A	1
				CYP50241	A	1
			Tuber aestivum var. urcinatum v1.0	CYP61	A	1
				CYP6498	A	1
				CYP50026	A	1
				CYP5093	H	1
				CYP5959	A	3
				CYP6271	A	1
				CYP6188	A	1
				CYP665	B	1
				CYP51062	C	1
				CYP50043	A	1
				CYP6592	A	1
				CYP51	F	1
				CYP51070	A	1
				CYP663	L	1
					N	1
				CYP5945	C	1
				CYP6136	A	1
				CYP539	A	1
				CYP66608	A	1
				CYP6220	A	2
				CYP567	V	1
				CYP617	W	1
				CYP548	BE	1
				CYP6001	C	1
					E	1
				CYP52	AV	1
			Tuber borchii Tbo3840 v1.0	CYP52	AM	1
					AU	1
					AV	1
				CYP5959	A	8
				CYP61	A	1
				CYP6470	B	1
				CYP6135	A	14
				CYP51070	A	3
				CYP51	F	1
				CYP567	U	1
					Y	3
				CYP6136	A	2
				CYP548	BE	1
				CYP6592	A	1
				CYP5945	C	1
				CYP6498	A	1
				CYP5093	H	1
				CYP530	G	1
				CYP50043	A	1
				CYP6220	A	1
				CYP617	W	3
				CYP663	L	2
					N	1
				CYP6001	C	1
					E	1
				CYP512	CQ	1
				CYP6271	A	1
			Tuber brumale v1.0	CYP6135	A	1
				CYP6271	A	1
				CYP6188	A	1
				CYP663	L	1
					N	1
				CYP5959	A	4
				CYP512	CQ	1
				CYP52	AU	1
					AV	1
				CYP567	X	1
				CYP6136	A	1
				CYP6608	A	1
				CYP530	G	1
				CYP51070	A	3
				CYP548	BE	1
				CYP5945	CQ	1
				CYP5093	H	1
				CYP50043	A	1
				CYP51	F	1
				CYP6592	A	1
				CYP6220	A	1
				CYP6498	A	1
				CYP617	Y	1
				CYP61	A	1
				CYP539	A	1
				CYP6001	C	1
					E	1
			Tuber indicum v1.0	CYP530	G	1
				CYP5959	A	6
				CYP548	BE	1
				CYP6135	A	1
				CYP617	W	1
				CYP6608	A	1
				CYP6271	A	1
				CYP52	AU	1
					AV	1
				CYP50026	A	1
				CYP567	U	1
					Y	1
				CYP5945	C	1
				CYP6220	A	2
				CYP539	A	1
				CYP51070	A	2
				CYP61	A	1
				CYP6136	A	1
				CYP50043	A	1
				CYP51	F	1
				CYP512	CQ	1
				CYP663	L	1
					N	1
				CYP5093	H	1
				CYP6498	A	1
				CYP6592	A	1
				CYP6001	C	1
					E	1
			Tuber magnatum v1.0	CYP6498	A	1
				CYP548	BE	1
				CYP51070	A	1
				CYP6220	A	2
				CYP5093	H	1
				CYP5959	A	4
				CYP6592	A	1
				CYP530	G	1
				CYP6136	A	1
				CYP50043	A	1
				CYP663	N	1
				CYP5945	C	1
				CYP51	F	1
				CYP6271	A	1
				CYP567	Y	1
				CYP6001	C	1
					E	1
				CYP61	A	1
				CYP6135	A	1
				CYP6188	A	1
				CYP52	AU	1
					AV	1
				CYP539	A	1
			Tuber melanosporum Mel28 v1.2	CYP663	L	1
					N	1
				CYP6271	A	1
				CYP6188	A	1
				CYP530	G	1
				CYP51062	C	1
				CYP512	CQ	1
				CYP50043	A	1
				CYP548	BE	1
				CYP61	A	1
				CYP5959	A	5
				CYP5093	H	1
				CYP5945	C	1
				CYP6608	A	1
				CYP6592	A	1
				CYP567	U	1
				CYP6136	A	1
				CYP6135	A	1
				CYP51	F	1
				CYP50026	A	1
				CYP6001	C	1
					E	1
				CYP6220	A	2
				CYP539	A	1
				CYP52	AV	1
			Wilcoxina mikolae CBS 423.85 v1.0	CYP51045	A	1
				CYP51074	B	1
				CYP567	W	2
				CYP5093	H	1
				CYP6136	D	1
				CYP666	C	1
				CYP51089	A	1
				CYP504	A	1
					E	1
				CYP512	CT	1
					CS	1
				CYP6501	A	2
				CYP6529	A	1
				CYP5268	A	1
				CYP6643	A	1
				CYP5945	F	1
					G	1
				CYP51092	A	1
				CYP5095	M	1
				CYP51048	A	1
				CYP5078	A	1
				CYP6637	B	1
				CYP6648	A	1
					B	1
				CYP6855	B	1
				CYP6742	A	1
				CYP61	A	1
				CYP6001	C	2
					E	1
				CYP6761	D	1
					E	1
				CYP675	Q	1
				CYP6713	A	1
					B	1
					F	1
				CYP50127	A	1
				CYP682	V	1
				CYP671	K	1
				CYP53	A	1
				CYP6497	A	1
				CYP50335	B	1
				CYP50241	A	1
				CYP566	D	1
				CYP505	A	1
				CYP51	F	1
				CYP52	AV	1
					AU	1
				CYP539	A	1
				CYP6006	B	1

## Sheet: Table S3
Table S3. P450 family conservation analysis in 19 Pezizomycetes.
Species name	Species codes	CYP51	CYP52	CYP53	CYP55	CYP61	CYP65	CYP503	CYP504	CYP505	CYP512	CYP530	CYP532	CYP539	CYP540	CYP548	CYP566	CYP567	CYP573	CYP578	CYP584	CYP594	CYP596	CYP613	CYP617	CYP654	CYP663	CYP665	CYP666	CYP667	CYP671	CYP675	CYP676	CYP677	CYP682	CYP5004	CYP5078	CYP5093	CYP5095	CYP5104	CYP5108	CYP5109	CYP5142	CYP5192	CYP5242	CYP5268	CYP5945	CYP5959	CYP6001
Ascobolus immersus RN42	Ascim1	1	4			1								1	1	2																		1				1											1
Ascodesmis nigricans CBS 389.68	Asni1	1	2		1	1								1	1	1		1					1										1					1											2
Choiromyces venosus 120613-1	Chove1	1	2			1			1		1	1		1		1		5							1		2											1									1	1	3
Kalaharituber pfeilii F3	Kalpfe1	1				1	1							1		2		7	2		1				2													1		1	1			1					1
Morchella importuna CCBAS932	Morco1	1	3			1				1	1		1	1		1		2	1	1					1													1					1			1			1
Morchella importuna SCYDJ1-A1	Morimp1	1	3			1				1	1		1	1		1		3	1	1					1													1					1			1			1
Pyronema confluens CBS100304	Pyrco1	1	2	1		1		1	1		1		1	1		1		1	1			1									1	1						1									1		2
Sphaerosporella brunnea Sb_GMNB300	Sphbr2	1	2	1		1			1	1				1		1		3	1					1	1	1				1	1	2					2	1				1					1		2
Terfezia boudieri ATCC MYA-4762	Terbo2	1				1								1		3		1	1		1				1													1							1				2
Terfezia claveryi T7	Tercla1	2	1			1								1		2		1	1						1													1						1					2
Tirmania nivea G3	Tirniv1	1				1								1		2			1		1				1											1		1						1	1				2
Trichophaea hybrida UTF0779	Trihyb1	1	2	1		1			2	1	3			1		1		2											1			1						1									1		1
Tuber aestivum var. urcinatum	Tubae1	1	1			1								1		1		1							1		2	1										1									1	3	2
Tuber borchii Tbo3840	Tubbor1	1	3			1					1	1				1		4							3		3											1									1	8	2
Tuber brumale	Tubbr1_1	1	2			1					1	1		1		1		1							1		2											1									1	4	2
Tuber indicum	Tubin1_1	1	2			1					1	1		1		1		2							1		2											1									1	6	2
Tuber magnatum	Tubma1	1	2			1						1		1		1		1									1											1									1	4	2
Tuber melanosporum Mel28	Tubme1v2	1	1			1					1	1		1		1		1									2											1									1	5	2
Wilcoxina mikolae CBS 423.85	Wilmi1	1	2	1		1			2	1	2			1			1	2											1		1	1			1		1	1	1							1	2		3
Total number of P450s
[truncated: 106 more columns]

## Sheet: Table S4
Table S4. Comparative analysis of natural metabolite biosynthetic gene clusters (BGCs) in 12 Pezizomycetes. BGCs and P450s part of these BGCs were predicted as indicated in Section 2.6. Standard abbrevi-ations representing the BGCs as indicated in anti-SMASH (Antibiotics and Secondary Metabolite Analysis Shell) [48] were used in the table.
Species name	Species Code	Number Of Clusters	Cluster number	Cluster Type	Most Simillar Known Cluster	Simillarities (%)	BGC Genes	Protein Function	Protein Type
Ascobolus immersus	Asmi1	14	1	NRPS-like			BJ508DRAFT_410738	Other genes	hypothetical protein
							BJ508DRAFT_97162	Other genes	hypothetical protein
							BJ508DRAFT_410740	Other genes	NUC189-domain-containing protein
							BJ508DRAFT_97221	Other genes	hypothetical protein
							BJ508DRAFT_97203	Other genes	hypothetical protein
							BJ508DRAFT_301310	Other genes	Bromodomain-domain-containing protein
							BJ508DRAFT_410742	Other genes	S-adenosyl-L-methionine-dependent methyltransferase
							BJ508DRAFT_203541	Other genes	DUF663-domain-containing protein
							BJ508DRAFT_357647	Core biosynthetic genes	L-aminoadipate-semialdehyde dehydrogenase
							BJ508DRAFT_203652	Other genes	uracil-DNA glycosylase
							BJ508DRAFT_345042	Other genes	hypothetical protein
							BJ508DRAFT_410746	Other genes	hypothetical protein
							BJ508DRAFT_357650	Other genes	hypothetical protein
							BJ508DRAFT_368316	Other genes	antiviral helicase
							BJ508DRAFT_410749	Other genes	Di-copper centre-containing protein
							BJ508DRAFT_410751	Other genes	hypothetical protein
			2	terpene	Clavaric acid	1	BJ508DRAFT_411453	Other genes	Scramblase-domain-containing protein
							BJ508DRAFT_358389	Other genes	SGS-domain-containing protein
							BJ508DRAFT_348721	Other genes	hypothetical protein
							BJ508DRAFT_321952	Other genes	hypothetical protein
							BJ508DRAFT_358392	Other genes	hypothetical protein
							BJ508DRAFT_411456	Core biosynthetic genes	terpene synthase
							BJ508DRAFT_321955	Other genes	hypothetical protein
							BJ508DRAFT_302193	Other genes	hypothetical protein
							BJ508DRAFT_148884	Other genes	hypothetical protein
							BJ508DRAFT_302194	Other genes	hypothetical protein
							BJ508DRAFT_148871	Other genes	hypothetical protein
							BJ508DRAFT_358397	Other genes	BRF1-domain-containing protein
			3	fungal-RiPP-like			BJ508DRAFT_373414	Other genes	hypothetical protein
							BJ508DRAFT_411813	Other genes	hypothetical protein
							BJ508DRAFT_411814	Other genes	prolyl-tRNA synthetase
							BJ508DRAFT_411815	Additional biosynthetic genes	haloacid dehalogenase-like hydrolase
							BJ508DRAFT_168494	Other genes	hypothetical protein
							BJ508DRAFT_168495	Other genes	hypothetical protein
							BJ508DRAFT_373419	Other genes	hypothetical protein
							BJ508DRAFT_322446	Other genes	hypothetical protein
							BJ508DRAFT_350399	Other genes	hypothetical protein
							BJ508DRAFT_168619	Other genes	hypothetical protein
							BJ508DRAFT_411820	Core biosynthetic genes	hypothetical protein
							BJ508DRAFT_302677	Other genes	hypothetical protein
							BJ508DRAFT_168805	Other genes	hypothetical protein
							BJ508DRAFT_302679	Other genes	hypothetical protein
							BJ508DRAFT_302680	Other genes	hypothetical protein
			4	terpene			BJ508DRAFT_374558	Other genes	hypothetical protein
							BJ508DRAFT_374559	Other genes	hypothetical protein
							BJ508DRAFT_304106	Other genes	hypothetical protein
							BJ508DRAFT_340997	Other genes	hypothetical protein
							BJ508DRAFT_45947	Core Biosynthetic genes	terpenoid synthase
							BJ508DRAFT_341001	Other genes
							BJ508DRAFT_341003	Other genes
							BJ508DRAFT_304111	Other genes	hypothetical protein
							BJ508DRAFT_304112	Other genes	hypothetical protein
			5	terpene			BJ508DRAFT_304658	Other genes
							BJ508DRAFT_66294	Other genes
							BJ508DRAFT_413424	Core biosynthetic genes
							BJ508DRAFT_304660	Other genes
							BJ508DRAFT_66346	Other genes
							BJ508DRAFT_342592	Other genes
			6	terpene			BJ508DRAFT_324050	other genes	hypothetical protein
							BJ508DRAFT_47546	other genes	hypothetical protein
							BJ508DRAFT_317661	other genes	Di-copper centre-containing protein
							BJ508DRAFT_413082	biosynthetic	farnesyl-diphosphate farnesyltransferase
							BJ508DRAFT_190924	other genes	phosphoadenosine phosphosulfate reductase
							BJ508DRAFT_413084	other genes	hypothetical protein
			7	NRP-metallophore,NRPS			BJ508DRAFT_324877	Other genes	hypothetical protein
							BJ508DRAFT_324878	Other genes	hypothetical protein
							BJ508DRAFT_324879	Other genes	hypothetical protein
							BJ508DRAFT_413669	Other genes	SGNH hydrolase
							BJ508DRAFT_375255	Other genes	ankyrin
							BJ508DRAFT_77417	Other genes	hypothetical protein
							BJ508DRAFT_413671	Other genes	hypothetical protein
							BJ508DRAFT_77443	Core biosynthetic genes	hypothetical protein
							BJ508DRAFT_413673	Transport-related genes	leptomycin B resistance protein pmd1
							BJ508DRAFT_324887	Other genes	hypothetical protein
							BJ508DRAFT_207579	Other genes	hypothetical protein
							BJ508DRAFT_324889	Core biosynthetic genes	hypothetical protein
							BJ508DRAFT_324890	Other genes	hypothetical protein
							BJ508DRAFT_413678	Other genes	hypothetical protein
							BJ508DRAFT_413679	Other genes	hypothetical protein
							BJ508DRAFT_360713	Other genes	hypothetical protein
							BJ508DRAFT_77638	Other genes	hypothetical protein
			8	T1PKS			BJ508DRAFT_361716	Other genes	general amino acid permease AGP3
							BJ508DRAFT_306297	Other genes	hypothetical protein
							BJ508DRAFT_326146	Other genes	hypothetical protein
							BJ508DRAFT_109621	Other genes	hypothetical protein
							BJ508DRAFT_109678	Other genes	hypothetical protein
							BJ508DRAFT_326147	Core biosynthetic genes	putative polyketide synthase
							BJ508DRAFT_326148	Additional biosynthetic genes	hypothetical protein
							BJ508DRAFT_326149	Other genes	hypothetical protein
							BJ508DRAFT_326150	Other genes	hypothetical protein
							BJ508DRAFT_306304	Other genes	hypothetical protein
							BJ508DRAFT_306305	Additional biosynthetic genes	hypothetical protein
			9	T1PKS			BJ508DRAFT_118226	Other genes	hypothetical protein
							BJ508DRAFT_209633	Other genes	cellobiohydrolase
							BJ508DRAFT_118262	Other genes	hypothetical protein
							BJ508DRAFT_376735	Other genes	hypothetical protein
							BJ508DRAFT_209677	Other genes	D-amino acid oxidase
							BJ508DRAFT_118322	Other genes	hypothetical protein
							BJ508DRAFT_306967	Other genes	hypothetical protein
							BJ508DRAFT_118364	Other genes	hypothetical protein
							BJ508DRAFT_326858	Core biosynthetic genes	polyketide synthase
							BJ508DRAFT_118383	Other genes	hypothetical protein
							BJ508DRAFT_209631	Other genes	Zn-dependent exopeptidase
							BJ508DRAFT_118402	Other genes	hypothetical protein
							BJ508DRAFT_362226	Other genes	hypothetical protein
							BJ508DRAFT_306972	Other genes	hypothetical protein
							BJ508DRAFT_118459	Other genes	hypothetical protein
							BJ508DRAFT_306974	Other genes	ankyrin
							BJ508DRAFT_415050	Other genes	hypothetical protein
			10	T3PKS			BJ508DRAFT_416217	Other genes	ribosomal protein S19
							BJ508DRAFT_416218	Other genes	putative ATP-dependent RNA helicase
							BJ508DRAFT_328737	Other genes	hypothetical protein
							BJ508DRAFT_416220	Other genes	DUF572-domain-containing protein
							BJ508DRAFT_227829	Other genes	hypothetical protein
							BJ508DRAFT_150198	Other genes	hypothetical protein
							BJ508DRAFT_416222	Other genes	histidyl-tRNA synthetase
							BJ508DRAFT_416223	Other genes	ribosome assembly protein RRB1
							BJ508DRAFT_416224	Other genes	hypothetical protein
							BJ508DRAFT_416225	Core biosynthetic genes	thiolase-like protein
							BJ508DRAFT_150231	Other genes	hypothetical protein
							BJ508DRAFT_328745	Other genes	hypothetical protein
			11	fungal-RiPP-like			BJ508DRAFT_416485	Additional biosynthetic genes	enoyl-CoA hydratase/isomerase family protein
							BJ508DRAFT_416486	Other genes	ketol-acid reductoisomerase mitochondrial precursor
							BJ508DRAFT_241342	Other genes	BING4CT-domain-containing protein
							BJ508DRAFT_416489	Other genes	SGNH hydrolase
							BJ508DRAFT_416490	Other genes	hypothetical protein
							BJ508DRAFT_349240	Other genes	hypothetical protein
							BJ508DRAFT_378242	Other genes	hypothetical protein
							BJ508DRAFT_329109	Other genes	hypothetical protein
							BJ508DRAFT_154814	Other genes	hypothetical protein
							BJ508DRAFT_349248	Other genes	hypothetical protein
							BJ508DRAFT_416492	Other genes	ankyrin
							BJ508DRAFT_329115	Other genes	hypothetical protein
							BJ508DRAFT_154872	Core biosynthetic genes	hypothetical protein
							BJ508DRAFT_309125	Other genes	hypothetical protein
							BJ508DRAFT_378250	Other genes	hypothetical protein
							BJ508DRAFT_329117	Other genes	hypothetical protein
							BJ508DRAFT_416499	Other genes	hypothetical protein
							BJ508DRAFT_363791	Other genes	hypothetical protein
							BJ508DRAFT_416500	Other genes	glycine cleavage system T protein
							BJ508DRAFT_155053	Other genes	hypothetical protein
							BJ508DRAFT_155052	Other genes	hypothetical protein
			12	NRPS			BJ508DRAFT_212207	Additional biosynthetic genes	NAD(P)-binding protein
							BJ508DRAFT_416665	Other genes	hypothetical protein
							BJ508DRAFT_370422	Transport-related genes	putative ABC multidrug transporter
							BJ508DRAFT_329513	Core biosynthetic genes	nonribosomal peptide synthase
							BJ508DRAFT_309491	Other genes	hypothetical protein
							BJ508DRAFT_349793	Other genes	hypothetical protein
							BJ508DRAFT_160507	Other genes	ankyrin
							BJ508DRAFT_212228	Regulatory genes	kinase-like protein
							BJ508DRAFT_309494	Other genes	hypothetical protein
							BJ508DRAFT_416670	Other genes	hypothetical protein
							BJ508DRAFT_416671	Other genes	clathrin coat assembly protein
			13	fungal-RiPP-like			BJ508DRAFT_338517	Other genes
							BJ508DRAFT_311717	Regulatory genes	kinase-like protein
							BJ508DRAFT_229931	Other genes	hypothetical protein
							BJ508DRAFT_16746	Other genes	DNA mismatch repair protein MutL
							BJ508DRAFT_16745	Other genes	hypothetical protein
							BJ508DRAFT_311721	Other genes	hypothetical protein
							BJ508DRAFT_331826	Other genes	hypothetical protein
							BJ508DRAFT_243080	Core biosynthetic genes	hypothetical protein
							BJ508DRAFT_417985	Other genes	hypothetical protein
							BJ508DRAFT_417986	Other genes	ribosomal protein S12/S23
							BJ508DRAFT_229950	Other genes	hypothetical protein
							BJ508DRAFT_417989	Other genes	hypothetical protein
							BJ508DRAFT_417990	Other genes	hypothetical protein
							BJ508DRAFT_16890	Other genes	hypothetical protein
							BJ508DRAFT_214246	Other genes	ribose-phosphate pyrophosphokinase
							BJ508DRAFT_16882	Other genes	hypothetical protein
							BJ508DRAFT_417992	Other genes	hypothetical protein
							BJ508DRAFT_365485	Other genes	ribonuclease III
							BJ508DRAFT_319391	Transport related genes	MFS general substrate transporter
							BJ508DRAFT_331836	Other genes	hypothetical protein
							BJ508DRAFT_338549	Other genes	hypothetical protein
			14	terpene			BJ508DRAFT_418550	Other genes	ribosomal protein L10e
							BJ508DRAFT_33885	Other genes	hypothetical protein
							BJ508DRAFT_418553	Core biosynthetic genes	terpenoid synthase
							BJ508DRAFT_312760	Other genes	hypothetical protein
Tuber borchii	Tubbor1	8	1	T1PKS			B9Z19DRAFT_822506	Other genes	hypothetical protein
							B9Z19DRAFT_962922	Other genes	hypothetical protein
							B9Z19DRAFT_1098591	Other genes	hypothetical protein
							B9Z19DRAFT_962914	Other genes	hypothetical protein
							B9Z19DRAFT_1072190	Core biosynthetic genes	hypothetical protein
							B9Z19DRAFT_1072191	Other genes	hypothetical protein
							B9Z19DRAFT_822952	Other genes	hypothetical protein
			2	NRPS-like,T1PKS			B9Z19DRAFT_1073895	Other genes	hypothetical protein
							B9Z19DRAFT_1119987	Other genes	hypothetical protein
							B9Z19DRAFT_1119988	Other genes	hypothetical protein
							B9Z19DRAFT_1119989	Additional biosynthetic genes	hypothetical protein
							B9Z19DRAFT_1040158	Other genes	hypothetical protein
							B9Z19DRAFT_966127	Other genes	hypothetical protein
							B9Z19DRAFT_966209	Additional biosynthetic genes	hypothetical protein
							B9Z19DRAFT_1119995	Core biosynthetic genes	hypothetical protein
							B9Z19DRAFT_280078	Core biosynthetic genes	hypothetical protein
							B9Z19DRAFT_1119997	Other genes	hypothetical protein
							B9Z19DRAFT_1073910	Other genes	hypothetical protein
			3	NRP-metallophore,NRPS			B9Z19DRAFT_1122323	Other genes	hypothetical protein
							B9Z19DRAFT_1122324	Other genes	hypothetical protein
							B9Z19DRAFT_1062778	Other genes	hypothetical protein
							B9Z19DRAFT_1077516	Other genes	hypothetical protein
							B9Z19DRAFT_1077518	Other genes	hypothetical protein
							B9Z19DRAFT_626430	Other genes	hypothetical protein
							B9Z19DRAFT_1077521	Other genes	hypothetical protein
							B9Z19DRAFT_1077522	Other genes	hypothetical protein
							B9Z19DRAFT_1077527	Core biosynthetic genes	hypothetical protein
							B9Z19DRAFT_1099828	Other genes	hypothetical protein
							B9Z19DRAFT_1122331	Transport-related genes	hypothetical protein
							B9Z19DRAFT_1191267	Core biosynthetic genes	hypothetical protein
			4	terpene			B9Z19DRAFT_1077590	Other genes	hypothetical protein
							B9Z19DRAFT_972288	Other genes	hypothetical protein
							B9Z19DRAFT_1122383	Other genes	hypothetical protein
							B9Z19DRAFT_1122384	Core biosynthetic genes	hypothetical protein
			5	terpene			B9Z19DRAFT_1126696	Other genes	hypothetical protein
							B9Z19DRAFT_1083976	Other genes	hypothetical protein
							B9Z19DRAFT_983114	Other genes	hypothetical protein
							B9Z19DRAFT_1083980	Other genes	hypothetical protein
							B9Z19DRAFT_983059	Core biosynthetic genes	hypothetical protein
			6	NRPS-like			B9Z19DRAFT_1084230	Other genes	hypothetical protein
							B9Z19DRAFT_1065086	Other genes	hypothetical protein
							B9Z19DRAFT_1126844	Other genes	hypothetical protein
							B9Z19DRAFT_1084235	Other genes	hypothetical protein
							B9Z19DRAFT_1101388	Core biosynthetic genes	hypothetical protein
							B9Z19DRAFT_1084239	Other genes	hypothetical protein
							B9Z19DRAFT_1084240	Other genes	hypothetical protein
			7	terpene	Clavaric acid	1	B9Z19DRAFT_143372	Other genes	hypothetical protein
							B9Z19DRAFT_1085703	Other genes	hypothetical protein
							B9Z19DRAFT_1085705	Other genes	hypothetical protein
			8	NRPS-like			B9Z19DRAFT_425199	Other genes	hypothetical protein
							B9Z19DRAFT_999659	Other genes	hypothetical protein
							B9Z19DRAFT_1092419	Core biosynthesis genes	hypothetical protein
							B9Z19DRAFT_1055851	Other genes	hypothetical protein
							B9Z19DRAFT_1032817	Other genes	hypothetical protein
							B9Z19DRAFT_1092424	Other genes	hypothetical protein
							B9Z19DRAFT_1103368	Other genes	hypothetical protein
							B9Z19DRAFT_1092427	Other genes	hypothetical protein
							B9Z19DRAFT_999626	Core biosynthetic genes	hypothetical protein
							B9Z19DRAFT_919887	Additional biosynthetic genes	amino acid/polyamine transporter I
Terfezia claveryi	Tercla	8	1	NRPS-independent-siderophore			BGX38DRAFT_1265214	Other genes	OSCP/delta subunit of ATPase
							BGX38DRAFT_1085305	Other genes	hypothetical protein
			2	NRPS-like			BGX38DRAFT_1172590	Other genes	cytoplasm protein
							BGX38DRAFT_1172592	Other genes	hypothetical protein
							BGX38DRAFT_1089345	Other genes	LIM-domain binding protein-domain-containing protein
							BGX38DRAFT_275872	Other genes	hypothetical protein
							BGX38DRAFT_275843	Other genes	CobW/HypB/UreG, nucleotide-binding domain-containing protein
							BGX38DRAFT_1140986	Core biosynthetic genes	hypothetical protein
							BGX38DRAFT_1172636	Other genes	hypothetical protein
							BGX38DRAFT_1172641	Other genes	hypothetical protein
							BGX38DRAFT_1140989	Other genes	Calcipressin-domain-containing protein
							BGX38DRAFT_1140990	Other genes	DNA-directed RNA polymerase
							BGX38DRAFT_1249412	Additional biosynthetic genes	tryptophan synthase-like protein
							BGX38DRAFT_1267871	Other genes	hypothetical protein
			3	terpene			BGX38DRAFT_433849	Transport-related genes	P-loop containing nucleoside triphosphate hydrolase protein
							BGX38DRAFT_1130346	Core biosynthetic genes	isoprenoid synthase domain-containing protein
			4	terpene			BGX38DRAFT_1093075	Other genes	splicing factor 3B subunit 5/RDS3 complex subunit 10
							BGX38DRAFT_587915	Other genes	hypothetical protein
							BGX38DRAFT_587917	Other genes	hypothetical protein
							BGX38DRAFT_587931	Other genes	putative charged multivesicular body protein 5
							BGX38DRAFT_1250285	Core biosynthetic genes	geranylgeranyl pyrophosphate synthase
							BGX38DRAFT_1189337	Other genes	N-glycosylation protein-domain-containing protein
							BGX38DRAFT_1189341	Other genes	Pex19 protein family-domain-containing protein
							BGX38DRAFT_1052334	Other genes	vacuolar protein sorting-associated
							BGX38DRAFT_1142782	Other genes	PIG-M-domain-containing protein
			5	NRP-metallophore,NRPS			BGX38DRAFT_1198776	Other genes	hypothetical protein
							BGX38DRAFT_738127	Other genes	hypothetical protein
							BGX38DRAFT_738405	Other genes	hypothetical protein
							BGX38DRAFT_1198798	Other genes	hypothetical protein
							BGX38DRAFT_1143770	Core biosynthetic genes	hypothetical protein
							BGX38DRAFT_1095262	Transport-related genes	P-loop containing nucleoside triphosphate hydrolase protein
							BGX38DRAFT_1095232	Core biosynthetic genes	L-ornithine N5-oxygenase sida
							BGX38DRAFT_1198837	Other genes	P-loop containing nucleoside triphosphate hydrolase protein
			6	T1PKS			BGX38DRAFT_1272804	Other genes	hypothetical protein
							BGX38DRAFT_1261574	Other genes	hypothetical protein
							BGX38DRAFT_1272807	Core biosynthetic genes	hypothetical protein
							BGX38DRAFT_1120784	Additional-biosynthetic genes	male sterility protein-domain-containing protein
							BGX38DRAFT_1204837	Other genes	hypothetical protein
							BGX38DRAFT_1204841	Other genes	hypothetical protein
							BGX38DRAFT_1272810	Other genes	hypothetical protein
			7	T1PKS			BGX38DRAFT_1208114	Other genes	hypothetical protein
							BGX38DRAFT_875336	Additional-biosynthetic genes	putative D-aminoacylase
							BGX38DRAFT_875355	Other genes	glycosyltransferase family 25-domain-containing protein
							BGX38DRAFT_1208145	Other genes	hypothetical protein
							BGX38DRAFT_875482	Core biosynthetic genes	hypothetical protein
							BGX38DRAFT_1261861	Other genes	hypothetical protein
							BGX38DRAFT_1273447	Other genes	hypothetical protein
			8	T1PKS			BGX38DRAFT_1213065	Other genes	hypothetical protein
							BGX38DRAFT_1213069	Other genes	hypothetical protein
							BGX38DRAFT_1274233	Other genes	hypothetical protein
							BGX38DRAFT_1274234	Other genes	hypothetical protein
							BGX38DRAFT_1213080	Other genes	hypothetical protein
							BGX38DRAFT_1098902	Core biosynthetic gene	conidial pigment polyketide synthase PksP/Alb1
							BGX38DRAFT_1213089	Other genes	hypothetical protein
							BGX38DRAFT_1274237	Other genes	hypothetical protein
							BGX38DRAFT_1274238	Other genes	hypothetical protein
							BGX38DRAFT_1274239	Other genes	hypothetical protein
Wilcoxina mikolae CBS 423.85	Wilmi1	21	1	NRPS-like			K440DRAFT_679435	Other genes	hypothetical protein
							K440DRAFT_625462	Other genes	hypothetical protein
							K440DRAFT_657358	Other genes	hypothetical protein
							K440DRAFT_250228	Other genes	hypothetical protein
							K440DRAFT_642361	Other genes	hypothetical protein
							K440DRAFT_649856	Other genes	Sm-like ribonucleoprotein
							K440DRAFT_534076	Other genes	hypothetical protein
							K440DRAFT_250382	Other genes	hypothetical protein
							K440DRAFT_625470	Other genes	hypothetical protein
							K440DRAFT_649858	Core biosynthetic genes	acetyl-CoA synthetase-like protein
							K440DRAFT_657363	Other genes	hypothetical protein
							K440DRAFT_649870	Other genes	RNB-domain-containing protein
							K440DRAFT_642367	Other genes	GLE1-domain-containing protein
							K440DRAFT_250806	Other genes	hypothetical protein
			2	fungal-RiPP-like			K440DRAFT_534517	Other genes	hypothetical protein
							K440DRAFT_643212	Other genes	hypothetical protein
							K440DRAFT_534253	Core biosynthetic genes	hypothetical protein
							K440DRAFT_643214	Other genes	hypothetical protein
							K440DRAFT_627515	Other genes	hypothetical protein
							K440DRAFT_577226	Other genes	hypothetical protein
							K440DRAFT_577229	Other genes	phospholipase D/nuclease
							K440DRAFT_643218	Other genes	pectin lyase-like protein
							K440DRAFT_593911	Other genes	hypothetical protein
							K440DRAFT_627520	Other genes	hypothetical protein
							K440DRAFT_657735	Other genes	hypothetical protein
							K440DRAFT_657736	Other genes	hypothetical protein
							K440DRAFT_643222	Other genes	hypothetical protein
			3	terpene			K440DRAFT_653252	Other genes	Dolichyl-diphosphooligosaccharide-protein glycosyltransferase 48kDa subunit
							K440DRAFT_658894	Other genes	amine oxidase-like protein
							K440DRAFT_647854	Other genes	V-snare-domain-containing protein
							K440DRAFT_97855	Other genes	hypothetical protein
							K440DRAFT_539848	Other genes	hypothetical protein
							K440DRAFT_615645	Core biosynthetic genes	terpenoid synthase
							K440DRAFT_653255	Other genes	6-phosphogluconate dehydrogenase C-terminal domain-like protein
							K440DRAFT_505531	Other genes	hypothetical protein
							K440DRAFT_638341	Other genes	RhoGAP-domain-containing protein
							K440DRAFT_98288	Other genes	hypothetical protein
			4	terpene			K440DRAFT_616455	Other genes	hypothetical protein
							K440DRAFT_638689	Other genes	hypothetical protein
							K440DRAFT_109144	Other genes	hypothetical protein
							K440DRAFT_540722	Core biosynthetic genes	putative squalene synthetase
							K440DRAFT_540514	Other gene	DUF833-domain-containing protein
							K440DRAFT_648059	Other genes	hypothetical protein
							K440DRAFT_616464	Other genes	hypothetical protein
			5	terpene			K440DRAFT_660248	Other genes	hypothetical protein
							K440DRAFT_660249	Other genes	hypothetical protein
							K440DRAFT_641268	Other genes	hypothetical protein
							K440DRAFT_654169	Other genes	mitochondrial carrier
							K440DRAFT_621833	Core biosynthetic genes	terpenoid synthase
							K440DRAFT_215416	Other genes	hypothetical protein
							K440DRAFT_641271	Other genes	hypothetical protein
							K440DRAFT_215436	Other genes	hypothetical protein
							K440DRAFT_660253	Other genes	hypothetical protein
			6	fungal-RiPP-like			K440DRAFT_642078	Other genes	hypothetical protein
							K440DRAFT_624416	Other genes	hypothetical protein
							K440DRAFT_660721	Other genes	hypothetical protein
							K440DRAFT_493470	Other genes	TPR-like protein
							K440DRAFT_624418	Other genes	hypothetical protein
							K440DRAFT_244212	Other genes	hypothetical protein
							K440DRAFT_642082	Other genes	hypothetical protein
							K440DRAFT_642083	Other genes	hypothetical protein
							K440DRAFT_244216	Other genes	hypothetical protein
							K440DRAFT_490227	Other genes	hypothetical protein
							K440DRAFT_546556	Other genes	homing endonuclease
							K440DRAFT_624420	Other genes	hypothetical protein
							K440DRAFT_642085	Core biosynthetic genes	hypothetical protein
							K440DRAFT_642086	Other genes	hypothetical protein
							K440DRAFT_678865	Other genes	hypothetical protein
							K440DRAFT_599888	Other genes	Di-copper centre-containing protein
							K440DRAFT_642090	Other genes	hypothetical protein
							K440DRAFT_642091	Other genes	hypothetical protein
							K440DRAFT_624421	Other genes	hypothetical protein
							K440DRAFT_624422	Other genes	hypothetical protein
							K440DRAFT_546484	Other genes	hypothetical protein
			7	T1PKS	AKML B/AKML D/AKML A/AKML C	0.5	K440DRAFT_654941	Coore biosynthetic genes	reducing type I polyketide synthase
							K440DRAFT_683306	Additional biosynthetic genes	alpha/beta-hydrolase
							K440DRAFT_552432	Additional biosynthetic genes	putative steroid dehydrogenase
							K440DRAFT_644312	Other genes	hypothetical protein
			8	terpene			K440DRAFT_553103	Other genes	NAD(P)-binding protein
							K440DRAFT_655063	Core biosynthetic genes	Lycopene beta-cyclase
							K440DRAFT_655064	Additional biosynthetic genes	phytoene desaturase
			9	terpene			K440DRAFT_632091	Other genes	hypothetical protein
							K440DRAFT_585923	Other genes	amine oxidase
							K440DRAFT_553647	Core biosynthetic genes	terpenoid synthase
							K440DRAFT_602513	Additional biosynthetic genes	cytochrome P450	CYP51048A1
			10	T1PKS			K440DRAFT_662313	Additional biosynthetic genes	NAD(P)-binding protein
							K440DRAFT_554057	Core biosynthetic genes	ketoacyl-synt-domain-containing protein
							K440DRAFT_662314	Other genes	hypothetical protein
			11	terpene			K440DRAFT_632569	Other genes	hypothetical protein
							K440DRAFT_632572	Other genes	Phosphodiest-domain-containing protein
							K440DRAFT_554142	Core biosynthetic genes	terpenoid synthase
							K440DRAFT_602817	Additional biosynthetic genes	cytochrome P450	CYP6637B2
			12	NRPS-like			K440DRAFT_632843	Other genes	Fcf1-domain-containing protein
							K440DRAFT_380353	Other genes	hypothetical protein
							K440DRAFT_632846	Other genes	UPF0287-domain-containing protein
							K440DRAFT_632849	Other genes	hypothetical protein
							K440DRAFT_554556	Other genes	histone-fold-containing protein
							K440DRAFT_554327	Other genes	GTP cyclohydrolase II
							K440DRAFT_554422	Core biosynthetic genes	large subunit of L-aminoadipate-semialdehyde dehydrogenase
							K440DRAFT_632856	Other genes	hypothetical protein
							K440DRAFT_655358	Other genes	SNase-domain-containing protein
							K440DRAFT_662444	Other genes	hypothetical protein
							K440DRAFT_603028	Other genes	Nop14-like protein
							K440DRAFT_632861	Other genes	hypothetical protein
							K440DRAFT_645480	Other genes	putative V-type proton ATPase catalytic subunit A
							K440DRAFT_632863	Additional biosynthetic genes	mannose-1-phosphate guanyltransferase
							K440DRAFT_645482	Other genes	hypothetical protein
							K440DRAFT_632866	Other genes	NOL1/NOP2/sun family putative RNA met
			13	terpene			K440DRAFT_425748	Other genes	hypothetical protein
							K440DRAFT_425780	Other genes	hypothetical protein
							K440DRAFT_425763	Other genes	hypothetical protein
							K440DRAFT_425763_ce42b177	Other genes	hypothetical protein
							K440DRAFT_425792	Core biosynthetic genes	terpenoid synthase
							K440DRAFT_663115	Additional biosynthetic genes	geranylgeranyl pyrophosphate synthase-like protein
			14	mycosporine-like			K440DRAFT_4421		hypothetical protein
							K440DRAFT_608931
							K440DRAFT_663246
							K440DRAFT_4493		BRE1-domain-containing protein
							K440DRAFT_655825
							K440DRAFT_663249	Additional biosynthetic genes
							K440DRAFT_604646	Additional biosynthetic genes	putative aldo-keto reductase
							K440DRAFT_635799
							K440DRAFT_646838	Core biosynthetic genes	S-adenosyl-L-methionine-dependent methyltransferase
							K440DRAFT_588066	Core biosynthetic genes	putative 3-dehydroquinate synthase
							K440DRAFT_663252	Core biosynthetic genes
							K440DRAFT_608935
							K440DRAFT_4650
							K440DRAFT_608939
							K440DRAFT_528019	Additional biosynthetic genes
							K440DRAFT_557976		ATP-NAD kinase
							K440DRAFT_4777
							K440DRAFT_608942
			15	fungal-RiPP-like			K440DRAFT_636153		hypothetical protein
							K440DRAFT_558913
							K440DRAFT_663492
							K440DRAFT_558961	Core biosynthetic genes
							K440DRAFT_558936	Core biosynthetic genes
							K440DRAFT_605131	Core biosynthetic genes
							K440DRAFT_663496
							K440DRAFT_636160
							K440DRAFT_636161
							K440DRAFT_636162
							K440DRAFT_17959
							K440DRAFT_17962
							K440DRAFT_666530
							K440DRAFT_470875		ankyrin
			16	T1PKS			K440DRAFT_663857	Core biosynthetic genes	ketoacyl-synt-domain-containing protein
			17	NRP-metallophore,NRPS			K440DRAFT_526810		hypothetical protein
							K440DRAFT_561606	Core biosynthetic genes	hypothetical protein
							K440DRAFT_664086		Cyanovirin-N
							K440DRAFT_664087
							K440DRAFT_561583		hypothetical protein
							K440DRAFT_589561
							K440DRAFT_589563
							K440DRAFT_612884
							K440DRAFT_637331		ribosomal RNA assembly protein mis3
							K440DRAFT_668671	Additional biosynthetic genes	NAD(P)-binding protein
							K440DRAFT_612888		nucleoporin-domain-containing protein
							K440DRAFT_637334	Core biosynthetic genes
							K440DRAFT_664094
							K440DRAFT_58322	Core biosynthetic genes
							K440DRAFT_612892	Additional biosynthetic genes
							K440DRAFT_612893	Regulatory genes	ankyrin
							K440DRAFT_664095
			18	terpene			K440DRAFT_637348		S-adenosyl-L-methionine-dependent methyltransferase
							K440DRAFT_561670
							K440DRAFT_647420
							K440DRAFT_637350
								Other genes	hypothetical protein
			19	NRPS,T1PKS			K440DRAFT_167938	Core biosynthetic genes	terpenoid synthase
							K440DRAFT_566275	Other genes	hypothetical protein
							K440DRAFT_591287	Other genes	hypothetical protein
							K440DRAFT_566251
							K440DRAFT_607820
							K440DRAFT_664953		cell division control protein 3
							K440DRAFT_607821
							K440DRAFT_664955	Additional biosynthetic genes	PLP-dependent transferase
							K440DRAFT_168541	Core biosynthetic genes
							K440DRAFT_168544
							K440DRAFT_619215	Transport-related genes	MFS general substrate transporter
								Other genes	hypothetical protein
			20	T1PKS			K440DRAFT_591937	Other genes	hypothetical protein
							K440DRAFT_656775	Additional biosynthetic genes	FAD-binding domain-containing protein
							K440DRAFT_680347		NAD(P)-binding protein
Tirmania nivea	Tirniv	9	1	T1PKS	aurofusarin	0.27	EV426DRAFT_275892	Other genes	transporter protein Smf2
							EV426DRAFT_711219	Core biosynthetic genes	hypothetical protein
							EV426DRAFT_714037	Other genes	hypothetical protein
							EV426DRAFT_714038
							EV426DRAFT_557680		hypothetical protein
							EV426DRAFT_584801		hypothetical protein
							EV426DRAFT_711224		hypothetical protein
							EV426DRAFT_711225		hypothetical protein
							EV426DRAFT_276133	Core biosynthetic genes	conidial pigment polyketide synthase PksP/Alb1
									EthD domain-containing protein
			2	terpene			EV426DRAFT_605807		hypothetical protein
							EV426DRAFT_564463		hypothetical protein
							EV426DRAFT_605824		conidial pigment biosynthesis oxidase Arb2/brown2
			3	NRP-metallophore,NRPS			EV426DRAFT_719240	Other genes	hypothetical protein
							EV426DRAFT_566311	Transport related genes	P-loop containing nucleoside triphosphate hydrolase protein
							EV426DRAFT_704026	Core biosynthetic genes	isoprenoid synthase domain-containing protein
							EV426DRAFT_611660
							EV426DRAFT_566313		hypothetical protein
							EV426DRAFT_239732		hypothetical protein
							EV426DRAFT_611669		hypothetical protein
							EV426DRAFT_576253		hypothetical protein
							EV426DRAFT_537309		hypothetical protein
							EV426DRAFT_704031	Core biosynthetic genes	hypothetical protein
							EV426DRAFT_576254	Transport-related genes	multidrug resistance-like protein
							EV426DRAFT_239938	Core biosynthetic genes	L-lysine 6-monooxygenase (NADPH-requiring)-domain-containing protein
									hypothetical protein
			4	NRPS-like			EV426DRAFT_612163		hypothetical protein
							EV426DRAFT_612166		hypothetical protein
							EV426DRAFT_537770		hypothetical protein
							EV426DRAFT_566461
							EV426DRAFT_634051
							EV426DRAFT_612170		hypothetical protein
							EV426DRAFT_537613		Pre-rRNA-processing protein TSR2-domain-containing protein
							EV426DRAFT_537618	Additional biosynthetic genes	O-methyltransferase-domain-containing protein
							EV426DRAFT_243775		glutathione S-transferase
							EV426DRAFT_675222		ATP synthase subunit C-domain-containing protein
							EV426DRAFT_612188		transcription initiation factor IIA, gamma subunit, helical domain-containing protein
							EV426DRAFT_719334		S-adenosyl-L-methionine-dependent methyltransferase
							EV426DRAFT_706160		cytochrome oxidase c subunit VIb-domain-containing protein
							EV426DRAFT_706161	Additional biosynthetic genes	NADP-dependent oxidoreductase domain-containing protein
							EV426DRAFT_675243	Core biosynthetic genes	hypothetical protein
							EV426DRAFT_243955		hypothetical protein
									ankyrin repeat-containing domain protein
			5	NRPS-like			EV426DRAFT_719599		putative ER-golgi SNARE complex subunit
							EV426DRAFT_700734		nucleophile aminohydrolase
							EV426DRAFT_700735		hypothetical protein
							EV426DRAFT_258465
							EV426DRAFT_719603
							EV426DRAFT_613547		Six-hairpin glycosidase-like protein
							EV426DRAFT_700739		LIM-domain binding protein-domain-containing protein
							EV426DRAFT_613560		CobW/HypB/UreG, nucleotide-binding domain-containing protein
							EV426DRAFT_700742	Core biosynthetic genes
							EV426DRAFT_259200
			6	NRPS-independent-siderophore			EV426DRAFT_567368		Calcipressin-domain-containing protein
									DNA-directed RNA polymerase
			7				EV426DRAFT_577170	Additional biosynthetic genes	tryptophan synthase-like protein
							EV426DRAFT_616466
							EV426DRAFT_577172	Core biosynthetic genes	hypothetical protein
							EV426DRAFT_712574
							EV426DRAFT_720173
							EV426DRAFT_616488
							EV426DRAFT_712578
							EV426DRAFT_712579
								Core biosynthetic genes	putative polyketide synthase
			8	terpene			EV426DRAFT_709517		glycosyltransferase family 25-domain-containing protein
							EV426DRAFT_617095
							EV426DRAFT_302073
							EV426DRAFT_617100
							EV426DRAFT_617101
							EV426DRAFT_302251
									SGF29 tudor-like domain-containing protein
			9	T1PKS			EV426DRAFT_360831	Core biosynthetic genes	isoprenoid synthase domain-containing protein
							EV426DRAFT_705389
							EV426DRAFT_622954		cell division control protein 14
							EV426DRAFT_568947
							EV426DRAFT_554867
							EV426DRAFT_705394
Tuber brumale	Tubbr	8	1	T1PKS			HOY80DRAFT_1029623	Additional biosynthetic genes	male sterility protein-domain-containing protein
							HOY80DRAFT_1006938	Core biosynthetic genes
							HOY80DRAFT_44101
							HOY80DRAFT_1006939
							HOY80DRAFT_43829
							HOY80DRAFT_940912	Core biosynthetic genes	putative polyketide synthase
							HOY80DRAFT_996974
							HOY80DRAFT_44270
							HOY80DRAFT_44316
			2	NRPS-like			HOY80DRAFT_953806
							HOY80DRAFT_1135114
							HOY80DRAFT_1135115
							HOY80DRAFT_1021194
							HOY80DRAFT_953809		ankyrin repeat-containing domain protein
							HOY80DRAFT_918665	Core biosynthetic genes
							HOY80DRAFT_882828
			3	NRPS-like,T1PKS			HOY80DRAFT_1021998		nucleolar protein 12-domain-containing protein
							HOY80DRAFT_920395		P-loop containing nucleoside triphosphate hydrolase protein
							HOY80DRAFT_920396
							HOY80DRAFT_959386
			4	terpene			HOY80DRAFT_922349	Additional biosynthetic genes	putative phenol 2-monooxygenase
							HOY80DRAFT_965943	Core biosynthetic genes
							HOY80DRAFT_922355	Core biosynthetic genes
							HOY80DRAFT_887323
							HOY80DRAFT_1022911		60S ribosomal protein L3
							HOY80DRAFT_965949		cell division control protein 14
							HOY80DRAFT_887255
							HOY80DRAFT_887286	Core biosynthetic genes	isoprenoid synthase domain-containing protein
			5	NRPS-like			HOY80DRAFT_890497		coatomer epsilon subunit-domain-containing protein
							HOY80DRAFT_311921
							HOY80DRAFT_975192		HAD-like domain-containing protein
							HOY80DRAFT_312084
									chaperonin Cpn60/TCP-1 family
			6	NRP-metallophore,NRPS			HOY80DRAFT_1011854
							HOY80DRAFT_893052		histone-fold-containing protein
							HOY80DRAFT_893040	Core biosynthetic genes
							HOY80DRAFT_981794
							HOY80DRAFT_441942
							HOY80DRAFT_1057147
							HOY80DRAFT_1057148
							HOY80DRAFT_893038		ankyrin repeat-containing domain protein
							HOY80DRAFT_442040		transmembrane protein 6/97
							HOY80DRAFT_1093324		S-adenosyl-L-methionine-dependent methyltransferase-+
							HOY80DRAFT_1011858
							HOY80DRAFT_981810
								Core biosynthetic genes	L-lysine 6-monooxygenase (NADPH-requiring)-domain-containing protein
			7	terpene			HOY80DRAFT_913769
							HOY80DRAFT_896877	Transport related genes	P-loop containing nucleoside triphosphate hydrolase protein
								Core biosynthetic genes
			8	Terpene	Clavaric acid	1	HOY80DRAFT_1141605		S-adenosyl-L-methionine-dependent methyltransferase
Tuber melanosporum		8	1	terpene			GSTUM_00004442001	Core biosynthetic genes	isoprenoid synthase domain-containing protein
							GSTUM_00004443001		P-loop containing nucleoside triphosphate hydrolase protein
			2	NRP-metallophore,NRPS			GSTUM_00002488001	Core biosynthetic genes	terpenoid cyclases/protein prenyltransferase alpha-alpha toroid
							GSTUM_00002492001
							GSTUM_00002493001	Other genes
							GSTUM_00002494001	Core biosynthetic genes
							GSTUM_00002495001
							GSTUM_00002496001
							GSTUM_00002497001
							GSTUM_00002499001	Core biosynthetic genes
							GSTUM_00002500001	Transport related genes
			4	NRPS-like,T1PKS			GSTUM_00003432001	Core biosynthetic genes
							GSTUM_00003433001
							GSTUM_00003434001
							GSTUM_00003436001
			5	NRPS-like			GSTUM_00009333001	Core biosynthetic genes
							GSTUM_00009334001	Core biosynthetic genes
							GSTUM_00009335001	Additional biosynthetic genes
							GSTUM_00009336001
							GSTUM_00009337001
							GSTUM_00009338001
							GSTUM_00009340001
							GSTUM_00009341001
							GSTUM_00009342001
							GSTUM_00009344001	Core biosynthetic genes
							GSTUM_00009345001
			6	NRPS-like			GSTUM_00010498001
							GSTUM_00010499001
							GSTUM_00010500001
							GSTUM_00010501001
							GSTUM_00010502001
			7	Terpene			GSTUM_00011055001
							GSTUM_00011056001
							GSTUM_00011057001
							GSTUM_00011058001	Core biosynthetic genes
							GSTUM_00011059001
							GSTUM_00011060001
							GSTUM_00011061001
			8	T1PKS			GSTUM_00011478001
							GSTUM_00011479001	Core biosynthetic genes
							GSTUM_00011480001
			9	terpene			GSTUM_00011698001
							GSTUM_00011699001
Trichophaea hybrida	Trihyb	16	1	terpene			BDD12DRAFT_10373	Core biosynthetic genes	hypothetical protein
							BDD12DRAFT_871755		hypothetical protein
							BDD12DRAFT_811953		Tim10/DDP family zinc finger protein
							BDD12DRAFT_920058	Core biosynthetic genes	6-phosphogluconate dehydrogenase
							BDD12DRAFT_722045		isoprenoid synthase domain-containing protein
							BDD12DRAFT_914983		ribosomal protein L3-domain-containing protein
							BDD12DRAFT_800541		vesicle transport v-SNARE protein N-terminus-domain-containing protein
							BDD12DRAFT_721781		amine oxidase-like protein
							BDD12DRAFT_811976		Dolichyl-diphosphooligosaccharide--protein glycosyltransferase subunit WBP1
			2	NRPS-like			BDD12DRAFT_874523	Core biosynthetic genes
							BDD12DRAFT_211594
							BDD12DRAFT_726291
							BDD12DRAFT_874525
							BDD12DRAFT_726325
							BDD12DRAFT_820369		Fcf1-domain-containing protein
							BDD12DRAFT_726278
							BDD12DRAFT_802040
							BDD12DRAFT_726305		Prefoldin beta-like protein
							BDD12DRAFT_820379		histone-fold-containing protein
							BDD12DRAFT_874532		GTP cyclohydrolase II-domain-containing protein
							BDD12DRAFT_212221	Core biosynthetic genes
							BDD12DRAFT_802045
							BDD12DRAFT_211984
							BDD12DRAFT_212398
							BDD12DRAFT_726161		nucleolar protein 14
							BDD12DRAFT_726147
			3	terpene			BDD12DRAFT_876523	Additional biosynthetic genes	vacuolar ATP synthase catalytic subunit A
							BDD12DRAFT_876524		nucleotide-diphospho-sugar transferase
							BDD12DRAFT_368095
							BDD12DRAFT_368089		NOL1/NOP2/sun family-domain-containing protein
							BDD12DRAFT_802916		ubiquinone binding protein Coq10
			3	fungal-RiPP-like			BDD12DRAFT_803398	Additional biosynthetic genes	geranylgeranyl pyrophosphate synthase
							BDD12DRAFT_877895	Core biosynthetic genes	isoprenoid synthase domain-containing protein
							BDD12DRAFT_877896
							BDD12DRAFT_827975
							BDD12DRAFT_731081
							BDD12DRAFT_877900
									caspase domain-containing protein
			4	fungal-RiPP-like			BDD12DRAFT_980367
							BDD12DRAFT_880569
							BDD12DRAFT_880570	Core biosynthetic genes
							BDD12DRAFT_880572
							BDD12DRAFT_880573
							BDD12DRAFT_28861		hypothetical protein
							BDD12DRAFT_804565
							BDD12DRAFT_804565
							BDD12DRAFT_880576	Core biosynthetic genes
			5	NRP-metallophore,NRPS			BDD12DRAFT_910224	other	hypothetical protein
							BDD12DRAFT_882696	other	hypothetical protein
							BDD12DRAFT_882697	other	transmembrane protein 6/97
							BDD12DRAFT_105803	other	S-adenosyl-L-methionine-dependent methyltransferase
							BDD12DRAFT_106029	other	hypothetical protein
							BDD12DRAFT_882699	other	hypothetical protein
							BDD12DRAFT_882700	regulatory	hypothetical protein
							BDD12DRAFT_882701	biosynthetic-additional	hypothetical protein
							BDD12DRAFT_882702	biosynthetic	hypothetical protein
							BDD12DRAFT_737737	biosynthetic	L-lysine 6-monooxygenase (NADPH-requiring)-domain-containing protein
							BDD12DRAFT_737748	other	Non-repetitive/WGA-negative nucleoporin C-terminal-domain-containing protein
							BDD12DRAFT_737723	biosynthetic-additional	hypothetical protein
							BDD12DRAFT_805447	other	hypothetical protein
							BDD12DRAFT_924772	other	hypothetical protein
							BDD12DRAFT_838727	other	hypothetical protein
							BDD12DRAFT_838728	biosynthetic-additional	NADP-dependent oxidoreductase domain-containing protein
							BDD12DRAFT_737692	other	NADH(P)-binding-domain-containing protein
							BDD12DRAFT_106428	other	hypothetical protein
							BDD12DRAFT_838732	other	hypothetical protein
			6	fungal-RiPP-like			BDD12DRAFT_883095	other	hypothetical protein
							BDD12DRAFT_883096	other	hypothetical protein
							BDD12DRAFT_883099	other	hypothetical protein
							BDD12DRAFT_805583	other	hypothetical protein
							BDD12DRAFT_883100	other	hypothetical protein
							BDD12DRAFT_910339	other	hypothetical protein
							BDD12DRAFT_839322	biosynthetic	hypothetical protein
							BDD12DRAFT_839327	biosynthetic	hypothetical protein
							BDD12DRAFT_839330	biosynthetic	hypothetical protein
							BDD12DRAFT_839335	other	hypothetical protein
							BDD12DRAFT_839336	other	hypothetical protein
							BDD12DRAFT_910343	other	hypothetical protein
							BDD12DRAFT_805590	other	hypothetical protein
							BDD12DRAFT_910345	other	hypothetical protein
							BDD12DRAFT_113508	other	hypothetical protein
			7	terpene			BDD12DRAFT_779765	biosynthetic	prenyl transferase
			8	NRPS-like			BDD12DRAFT_888403	other	glycyl-tRNA synthetase
							BDD12DRAFT_746053	biosynthetic-additional	arginine biosynthesis protein ArgJ
							BDD12DRAFT_847983	other	SecY subunit domain-containing protein
							BDD12DRAFT_249510	other	CTLH/CRA C-terminal to lish motif domain-containing protein
							BDD12DRAFT_655657	other	hypothetical protein
							BDD12DRAFT_807177	other	hypothetical protein
							BDD12DRAFT_888409	other	hypothetical protein
							BDD12DRAFT_249827	other	BRE1 E3 ubiquitin ligase-domain-containing protein
							BDD12DRAFT_888411	other	hypothetical protein
							BDD12DRAFT_932399	biosynthetic	hypothetical protein
							BDD12DRAFT_982329	biosynthetic-additional	NADP-dependent oxidoreductase domain-containing protein
							BDD12DRAFT_807181	other	hypothetical protein
							BDD12DRAFT_932417	biosynthetic-additional	S-adenosyl-L-methionine-dependent methyltransferase
							BDD12DRAFT_918131	biosynthetic-additional	hypothetical protein
							BDD12DRAFT_675947	other	hypothetical protein
							BDD12DRAFT_888418	other	hypothetical protein
							BDD12DRAFT_888419	other	hypothetical protein
							BDD12DRAFT_249948	other	hypothetical protein
							BDD12DRAFT_848019	biosynthetic-additional	hypothetical protein
			9	NRPS-like			BDD12DRAFT_850772	other	hypothetical protein
							BDD12DRAFT_890139	other	hypothetical protein
							BDD12DRAFT_982726	other	hypothetical protein
							BDD12DRAFT_912112	other	hypothetical protein
							BDD12DRAFT_890141	other	hypothetical protein
							BDD12DRAFT_850778	other	hypothetical protein
							BDD12DRAFT_912113	biosynthetic	hypothetical protein
							BDD12DRAFT_284713	other	hypothetical protein
							BDD12DRAFT_918346	other	Mob1/phocein
							BDD12DRAFT_890145	other	hypothetical protein
							BDD12DRAFT_284523	other	hypothetical protein
							BDD12DRAFT_982731	other	hypothetical protein
			10	NRPS,T1PKS			BDD12DRAFT_890895	other	ankyrin repeat-containing domain protein
							BDD12DRAFT_890896	other	hypothetical protein
							BDD12DRAFT_918442	other	hypothetical protein
							BDD12DRAFT_918443	biosynthetic-additional	hypothetical protein
							BDD12DRAFT_852274	other	hypothetical protein
							BDD12DRAFT_982898	transport	major facilitator superfamily domain-containing protein
							BDD12DRAFT_852277	other	hypothetical protein
							BDD12DRAFT_890902	biosynthetic	hypothetical protein
							BDD12DRAFT_807996	other	hypothetical protein
							BDD12DRAFT_749436	biosynthetic-additional	pyridoxal phosphate-dependent transferase
							BDD12DRAFT_300112	other	ATPase
							BDD12DRAFT_749430	other	cell division control protein 3
							BDD12DRAFT_852310	other	hypothetical protein
			11	terpene			BDD12DRAFT_808265	other	TB2/DP1, HVA22 family-domain-containing protein
							BDD12DRAFT_750532	other	NRDE protein-domain-containing protein
							BDD12DRAFT_750593	biosynthetic	putative squalene synthetase
							BDD12DRAFT_891677	other	hypothetical protein
							BDD12DRAFT_853720	other	hypothetical protein
			12	terpene			BDD12DRAFT_686761	biosynthetic	Trichodiene synthase
							BDD12DRAFT_858949	other	hypothetical protein
							BDD12DRAFT_809128	other	hypothetical protein
			13	NRPS-independent-siderophore			BDD12DRAFT_861871	other	hypothetical protein
							BDD12DRAFT_757865	other	Cyanovirin-N
							BDD12DRAFT_671512	biosynthetic	ferric iron reductase FhuF-like transporter-domain-containing protein
							BDD12DRAFT_896943	other	hypothetical protein
			14	terpene			BDD12DRAFT_898719	biosynthetic-additional	cytochrome P450	CYP6637B2
							BDD12DRAFT_760490	biosynthetic	Trichodiene synthase
			15	fungal-RiPP-like			BDD12DRAFT_762339	other	hypothetical protein
							BDD12DRAFT_866480	biosynthetic	hypothetical protein
							BDD12DRAFT_984573	other	hypothetical protein
							BDD12DRAFT_947853	other	hypothetical protein
							BDD12DRAFT_899931	other	carboxylesterase family protein
							BDD12DRAFT_810366	other	hypothetical protein
							BDD12DRAFT_810367	other	hypothetical protein
							BDD12DRAFT_866484	other	phosphoribosyltransferase-like protein
							BDD12DRAFT_762326	transport	putative efflux pump antibiotic resistance protein
							BDD12DRAFT_799445	other	pterin 4 alpha carbinolamine dehydratase-domain-containing protein
							BDD12DRAFT_762318	other	hypothetical protein
							BDD12DRAFT_762333	biosynthetic-additional	HAD-like domain-containing protein
Tuber indicum	Tubin1	10	1	fungal-RiPP-like			HOY82DRAFT_548722	other	Karyogamy protein KAR9
							HOY82DRAFT_32682	other	hypothetical protein
							HOY82DRAFT_622255	other	hypothetical protein
							HOY82DRAFT_32719	other	hypothetical protein
							HOY82DRAFT_513689	other	Ser-Thr-rich glycosyl-phosphatidyl-inositol-anchored membrane family-domain-containing protein
							HOY82DRAFT_576244	other	hypothetical protein
							HOY82DRAFT_598591	biosynthetic	hypothetical protein
							HOY82DRAFT_548737	other	hypothetical protein
							HOY82DRAFT_535896	other	hypothetical protein
							HOY82DRAFT_32819	other	hypothetical protein
							HOY82DRAFT_598595	other	hypothetical protein
							HOY82DRAFT_583121	other	hypothetical protein
							HOY82DRAFT_667267	other	hypothetical protein
							HOY82DRAFT_32985	other	hypothetical protein
							HOY82DRAFT_478464	other	hypothetical protein
			2	terpene	Clavaric acid	1	HOY82DRAFT_537496	other	hypothetical protein
							HOY82DRAFT_228252	biosynthetic	terpenoid cyclases/protein prenyltransferase alpha-alpha toroid
							HOY82DRAFT_602548	other	NUDIX hydrolase domain-like protein
			3	NRP-metallophore,NRPS			HOY82DRAFT_265672	other	hypothetical protein
							HOY82DRAFT_556283	other	S-adenosyl-L-methionine-dependent methyltransferase
							HOY82DRAFT_640839	biosynthetic	hypothetical protein
							HOY82DRAFT_640857	other	ABC transporter type 1, transmembrane domain-containing protein
							HOY82DRAFT_556298	transport	P-loop containing nucleoside triphosphate hydrolase protein
							HOY82DRAFT_538178	biosynthetic	L-lysine 6-monooxygenase (NADPH-requiring)-domain-containing protein
							HOY82DRAFT_604607	other	hypothetical protein
							HOY82DRAFT_604608	other	S-adenosyl-L-methionine-dependent methyltransferase
							HOY82DRAFT_265919	other	transmembrane protein 6/97
							HOY82DRAFT_556306	other	ankyrin repeat-containing domain protein
							HOY82DRAFT_482748	other	putative ankyrin repeat protein (4ank)
			4	NRPS-like			HOY82DRAFT_304582	other	ubiquitin fusion degradation protein UFD1-domain-containing protein
							HOY82DRAFT_578216	other	hypothetical protein
							HOY82DRAFT_558165	other	P-loop containing nucleoside triphosphate hydrolase protein
							HOY82DRAFT_558170	other	chaperonin Cpn60/TCP-1 family
							HOY82DRAFT_483985	other	hypothetical protein
							HOY82DRAFT_558175	other	histone-fold-containing protein
							HOY82DRAFT_606755	biosynthetic	hypothetical protein
							HOY82DRAFT_558186	other	origin recognition complex subunit 5 C-terminus-domain-containing protein
							HOY82DRAFT_304869	other	hypothetical protein
							HOY82DRAFT_558195	other	hypothetical protein
							HOY82DRAFT_558197	other	hypothetical protein
							HOY82DRAFT_304969	other	hypothetical protein
			5	terpene			HOY82DRAFT_578316	biosynthetic	isoprenoid synthase domain-containing protein
							HOY82DRAFT_484192	other	P-loop containing nucleoside triphosphate hydrolase protein
			6	NRPS-like			HOY82DRAFT_323276	other	hypothetical protein
							HOY82DRAFT_607214	other	hypothetical protein
							HOY82DRAFT_518658	other	P-loop containing nucleoside triphosphate hydrolase protein
							HOY82DRAFT_607216	other	nucleolar protein 12-domain-containing protein
							HOY82DRAFT_669743	biosynthetic	hypothetical protein
			7	terpene			HOY82DRAFT_488301	other	ribosomal protein L3-domain-containing protein
							HOY82DRAFT_521702	other	hypothetical protein
							HOY82DRAFT_610824	biosynthetic	isoprenoid synthase domain-containing protein
							HOY82DRAFT_586186	other	hypothetical protein
							HOY82DRAFT_488287	other	coatomer epsilon subunit-domain-containing protein
							HOY82DRAFT_586188	other	hypothetical protein
							HOY82DRAFT_414186	other	HAD-like domain-containing protein
			8	NRPS-like,T1PKS			HOY82DRAFT_612555	biosynthetic-additional	putative Phenol 2-monooxygenase
							HOY82DRAFT_671759	biosynthetic	hypothetical protein
							HOY82DRAFT_623065	biosynthetic	hypothetical protein
			9	NRPS-like			HOY82DRAFT_586912	biosynthetic	hypothetical protein
							HOY82DRAFT_490683	biosynthetic-additional	NADP-dependent oxidoreductase domain-containing protein
							HOY82DRAFT_80205	other	hypothetical protein
							HOY82DRAFT_490654	biosynthetic-additional	S-adenosyl-L-methionine-dependent methyltransferase
							HOY82DRAFT_80297	other	hypothetical protein
							HOY82DRAFT_613690	other	hypothetical protein
							HOY82DRAFT_568214	other	hypothetical protein
			10	T1PKS			HOY82DRAFT_244117	other	hypothetical protein
							HOY82DRAFT_582229	other	hypothetical protein
							HOY82DRAFT_574971	other	hypothetical protein
							HOY82DRAFT_511437	biosynthetic	6-methylsalicylic acid synthase (MsaS)
							HOY82DRAFT_638642	other	hypothetical protein
							HOY82DRAFT_495266	other	hypothetical protein
							HOY82DRAFT_568214	other	hypothetical protein
Sphaerosporella brunnea	Sphbr1	18	1	fungal-RiPP-like			FN846DRAFT_901888	other	hypothetical protein
							FN846DRAFT_478276	other	hypothetical protein
							FN846DRAFT_896886	biosynthetic-additional	hypothetical protein
							FN846DRAFT_925936	other	V-ATPase proteolipid subunit C-like domain-containing protein
							FN846DRAFT_770926	other	hypothetical protein
							FN846DRAFT_925979	other	hypothetical protein
							FN846DRAFT_925985	biosynthetic	hypothetical protein
							FN846DRAFT_925991	other	acyl-CoA N-acyltransferase
							FN846DRAFT_479879	other	hypothetical protein
							FN846DRAFT_925995	other	hypothetical protein
							FN846DRAFT_926000	other	hypothetical protein
							FN846DRAFT_805855	biosynthetic-additional	Alpha/Beta hydrolase protein
							FN846DRAFT_885815	biosynthetic-additional	hypothetical protein
							FN846DRAFT_479986	other	hypothetical protein
							FN846DRAFT_901900	other	hypothetical protein
							FN846DRAFT_926013	other	hypothetical protein
							FN846DRAFT_480149	other	hypothetical protein
			2	terpene			FN846DRAFT_1027456	biosynthetic-additional	hypothetical protein
							FN846DRAFT_588032	biosynthetic	Aristolochene synthase
							FN846DRAFT_941218	biosynthetic-additional	putative cytochrome P450	CYP654C8
							FN846DRAFT_888772	biosynthetic-additional	short-chain dehydrogenase
							FN846DRAFT_941224	biosynthetic-additional	cytochrome P450 oxidoreductase	CYP667F1
			3	NRPS-like			FN846DRAFT_596675	other	hypothetical protein
							FN846DRAFT_596697	other	catechol O-methyltransferase
							FN846DRAFT_1027492	biosynthetic-additional	hypothetical protein
							FN846DRAFT_776088	biosynthetic-additional	catechol O-methyltransferase
							FN846DRAFT_941611	other	hypothetical protein
							FN846DRAFT_1027493	biosynthetic-additional	NADP-dependent oxidoreductase domain-containing protein
							FN846DRAFT_596725	biosynthetic	hypothetical protein
							FN846DRAFT_941660	other	hypothetical protein
							FN846DRAFT_596994	other	hypothetical protein
							FN846DRAFT_596755	other	hypothetical protein
							FN846DRAFT_941665	other	hypothetical protein
							FN846DRAFT_941669	other	ubiquitin carboxyl-terminal hydrolase-domain-containing protein
							FN846DRAFT_941672	other	C3HC zinc finger-like-domain-containing protein
							FN846DRAFT_776006	biosynthetic-additional	hypothetical protein
			4	terpene			FN846DRAFT_776160	other	putative acetyl-CoA hydrolase
							FN846DRAFT_888902	other	hypothetical protein
							FN846DRAFT_605307	other	hypothetical protein
							FN846DRAFT_942086	biosynthetic-additional	phytoene desaturase
							FN846DRAFT_898260	biosynthetic	Squalene/phytoene synthase-domain-containing protein
							FN846DRAFT_794127	biosynthetic-additional	hypothetical protein
							FN846DRAFT_905551	other	hypothetical protein
							FN846DRAFT_605399	other	hypothetical protein
			5	terpene			FN846DRAFT_948302	other	glyceraldehyde-3-phosphate dehydrogenase
							FN846DRAFT_1021435	biosynthetic	isoprenoid synthase domain-containing protein
							FN846DRAFT_713323	other	hypothetical protein
			6	terpene			FN846DRAFT_719426	other	Per1-like-domain-containing protein
							FN846DRAFT_919137	other	iron hydrogenase
							FN846DRAFT_948942	biosynthetic-additional	prion-inhibition and propagation-domain-containing protein
							FN846DRAFT_948943	other	hypothetical protein
							FN846DRAFT_890214	biosynthetic	isoprenoid synthase domain-containing protein
							FN846DRAFT_778398	other	CBF/Mak21 family-domain-containing protein
							FN846DRAFT_948956	other	hypothetical protein
							FN846DRAFT_719964	other	hypothetical protein
			7	T1PKS			FN846DRAFT_11759	biosynthetic-additional	hypothetical protein
							FN846DRAFT_1021858	biosynthetic-additional	putative UDP-glucoronosyl and UDP-glucosyl transferase family protein
							FN846DRAFT_951241	transport	major facilitator superfamily transporter
							FN846DRAFT_11878	other	DUF341 domain-containing protein
							FN846DRAFT_796848	biosynthetic	fatty acid synthase S-acetyltransferase
							FN846DRAFT_890605	other	hypothetical protein
							FN846DRAFT_907521	other	hypothetical protein
							FN846DRAFT_907522	other	hypothetical protein
							FN846DRAFT_919511	other	hypothetical protein
							FN846DRAFT_1021864	other	hypothetical protein
			8	NRP-metallophore,NRPS			FN846DRAFT_31763	other	glycolipid 2-alpha-mannosyltransferase-domain-containing protein
							FN846DRAFT_32181	other	hypothetical protein
							FN846DRAFT_952702	other	Yqey-like protein-domain-containing protein
							FN846DRAFT_899217	other	hypothetical protein
							FN846DRAFT_899218	biosynthetic-additional	nitrilase-like protein
							FN846DRAFT_952706	other	Triosephosphate isomerase
							FN846DRAFT_779669	other	hypothetical protein
							FN846DRAFT_31848	other	hypothetical protein
							FN846DRAFT_984446	other	phosphoglucomutase PgmA
							FN846DRAFT_31859	other	putative peroxisomal dehydratase
							FN846DRAFT_779620	biosynthetic	hypothetical protein
							FN846DRAFT_32989	other	hypothetical protein
							FN846DRAFT_890859	biosynthetic	L-lysine 6-monooxygenase (NADPH-requiring)-domain-containing protein
							FN846DRAFT_952756	other	hypothetical protein
							FN846DRAFT_952761	other	S-adenosyl-L-methionine-dependent methyltransferase
							FN846DRAFT_1022078	other	hypothetical protein
							FN846DRAFT_907797	other	hypothetical protein
							FN846DRAFT_33433	other	hypothetical protein
							FN846DRAFT_890864	other	transmembrane protein 6/97
							FN846DRAFT_779661	other	hypothetical protein
							FN846DRAFT_33216	biosynthetic-additional	Aldehyde/histidinol dehydrogenase
							FN846DRAFT_952794	other	hypothetical protein
			9	terpene			FN846DRAFT_955280	other	hypothetical protein
							FN846DRAFT_84242	biosynthetic-additional	nucleotide-diphospho-sugar transferase
							FN846DRAFT_891452	other	hypothetical protein
							FN846DRAFT_955290	other	Dolichyl-diphosphooligosaccharide--protein glycosyltransferase subunit WBP1
							FN846DRAFT_891454	biosynthetic	isoprenoid synthase domain-containing protein
							FN846DRAFT_780486	other	cell division protein Cdc14
							FN846DRAFT_955301	other	putative 60S ribosomal protein L3
							FN846DRAFT_955304	other	t-SNARE
							FN846DRAFT_84580	other	hypothetical protein
							FN846DRAFT_955310	other	ATP-dependent RNA helicase MAK5
			10	NRPS-like			FN846DRAFT_908656	other	hypothetical protein
							FN846DRAFT_90154	other	Fcf1-domain-containing protein
							FN846DRAFT_908658	other	GTP cyclohydrolase II-domain-containing protein
							FN846DRAFT_780756	biosynthetic	hypothetical protein
							FN846DRAFT_899473	other	hypothetical protein
							FN846DRAFT_899474	other	hypothetical protein
							FN846DRAFT_920277	other	hypothetical protein
							FN846DRAFT_891584	other	DNL zinc finger domain-containing protein
							FN846DRAFT_955808	other	hypothetical protein
							FN846DRAFT_955809	other	WD40-repeat-containing domain protein
							FN846DRAFT_955812	biosynthetic-additional	hypothetical protein
							FN846DRAFT_780666	other	P-loop containing nucleoside triphosphate hydrolase protein
							FN846DRAFT_90864	other	ribosomal protein S10 domain-containing protein
							FN846DRAFT_1028653	other	hypothetical protein
			11	fungal-RiPP			FN846DRAFT_106372	other	DNA polymerase subunit Cdc27
							FN846DRAFT_956419	other	formyl transferase-domain-containing protein
							FN846DRAFT_920378	other	hypothetical protein
							FN846DRAFT_987817	regulatory	kinase-like domain-containing protein
							FN846DRAFT_1022663	biosynthetic	cytochrome P450	CYP51F1
							FN846DRAFT_956436	other	hypothetical protein
							FN846DRAFT_908832	other	hypothetical protein
							FN846DRAFT_908833	other	hypothetical protein
							FN846DRAFT_956453	biosynthetic	gamma-glutamyltranspeptidase
							FN846DRAFT_891721	other	hypothetical protein
			12	NRPS			FN846DRAFT_958359	biosynthetic-additional	flavo protein
							FN846DRAFT_781621	other	acyl-CoA N-acyltransferase
							FN846DRAFT_958364	biosynthetic-additional	hypothetical protein
							FN846DRAFT_958372	other	hypothetical protein
							FN846DRAFT_137889	other	hypothetical protein
							FN846DRAFT_988776	biosynthetic	hypothetical protein
							FN846DRAFT_138193	biosynthetic-additional	cytochrome P450 monooxygenase	CYP5109B1
							FN846DRAFT_909178	biosynthetic-additional	cytochrome P450	CYP6836A1
							FN846DRAFT_958416	other	hypothetical protein
							FN846DRAFT_958423	other	aminotransferase
							FN846DRAFT_799061	other	hypothetical protein
							FN846DRAFT_138442	other	hypothetical protein
			13	terpene			FN846DRAFT_193896	other	TB2/DP1, HVA22 family-domain-containing protein
							FN846DRAFT_782613	other	NRDE protein-domain-containing protein
							FN846DRAFT_961428	biosynthetic	isoprenoid synthase domain-containing protein
							FN846DRAFT_892623	other	carbohydrate-binding module family 1 protein
							FN846DRAFT_194042	other	ribose-phosphate pyrophosphokinase 1
							FN846DRAFT_757186	other	PUA-like domain-containing protein
			14	NRPS-like			FN846DRAFT_783919	other	hypothetical protein
							FN846DRAFT_283468	other	hypothetical protein
							FN846DRAFT_783904	other	ankyrin repeat-containing domain protein
							FN846DRAFT_283608	other	hypothetical protein
							FN846DRAFT_893478	biosynthetic	hypothetical protein
							FN846DRAFT_965941	other	hypothetical protein
							FN846DRAFT_283850	other	Non-catalytic module family EXPN protein
							FN846DRAFT_900332	other	glycosyltransferase family 20-domain-containing protein
							FN846DRAFT_893482	regulatory	kinase-like domain-containing protein
							FN846DRAFT_966004	other	hypothetical protein
			15	terpene			FN846DRAFT_911335	other	S-adenosyl-L-methionine-dependent methyltransferase
							FN846DRAFT_893807	biosynthetic	isoprenoid synthase domain-containing protein
							FN846DRAFT_314356	other	hypothetical protein
							FN846DRAFT_967900	other	hypothetical protein
							FN846DRAFT_752226	other	hypothetical protein
			16	NRPS	sporidesmin A	0.23	FN846DRAFT_969626	other	hypothetical protein
							FN846DRAFT_337270	biosynthetic-additional	glutathione S-transferase
							FN846DRAFT_818283	other	major facilitator superfamily domain-containing protein
							FN846DRAFT_785045	biosynthetic-additional	pyridoxal phosphate-dependent transferase
							FN846DRAFT_969630	other	hypothetical protein
							FN846DRAFT_969639	biosynthetic	hypothetical protein
							FN846DRAFT_969646	biosynthetic-additional	cytochrome P450	CYP613S1
							FN846DRAFT_969648	biosynthetic-additional	thioredoxin reductase
							FN846DRAFT_922318	biosynthetic-additional	O-methyltransferase glim-like protein
							FN846DRAFT_996800	other	hypothetical protein
							FN846DRAFT_337452	other	hypothetical protein
			17	NRPS,T1PKS	ACT-Toxin II	1	FN846DRAFT_894994	other	hypothetical protein
							FN846DRAFT_407093	other	hypothetical protein
							FN846DRAFT_973610	other	hypothetical protein
							FN846DRAFT_803109	other	ribonuclease H-like domain-containing protein
							FN846DRAFT_407145	biosynthetic	hybrid PKS-NRPS
							FN846DRAFT_922899	other	hypothetical protein
							FN846DRAFT_1025010	other	hypothetical protein
							FN846DRAFT_912817	other	hypothetical protein
							FN846DRAFT_912818	other	ribonuclease H-like domain-containing protein
							FN846DRAFT_912819	other	hypothetical protein
							FN846DRAFT_973632	other	TIM-barrel signal transduction protein-domain-containing protein
			18	terpene			FN846DRAFT_786614	other	S-adenosyl-L-methionine-dependent methyltransferase
							FN846DRAFT_923077	biosynthetic	isoprenoid synthase domain-containing protein
							FN846DRAFT_786589	other	hypothetical protein
							FN846DRAFT_913060	other	hypothetical protein
Morchella importuna		12	1	NRPS-like			BDZ98DRAFT_659498	other	hypothetical protein
							BDZ98DRAFT_579768	biosynthetic-additional	thiolase
							BDZ98DRAFT_527933	other	serine-tRNA ligase
							BDZ98DRAFT_622743	other	hypothetical protein
							BDZ98DRAFT_608293	other	SGT1-domain-containing protein
							BDZ98DRAFT_613721	biosynthetic	large subunit of L-aminoadipate-semialdehyde dehydrogenase
							BDZ98DRAFT_579776	other	hypothetical protein
							BDZ98DRAFT_579779	other	hypothetical protein
							BDZ98DRAFT_141203	other	hypothetical protein
							BDZ98DRAFT_140965	other	hypothetical protein
							BDZ98DRAFT_140966	other	hypothetical protein
							BDZ98DRAFT_140967	other	hypothetical protein
			2	terpene			BDZ98DRAFT_343879	other	hypothetical protein
							BDZ98DRAFT_660352	biosynthetic	terpenoid synthase
							BDZ98DRAFT_623654	other	hypothetical protein
			3	terpene			BDZ98DRAFT_565620	other	P-loop containing nucleoside triphosphate hydrolase protein
							BDZ98DRAFT_530220	biosynthetic	farnesyl-diphosphate farnesyltransferase
							BDZ98DRAFT_581064	other	hypothetical protein
							BDZ98DRAFT_380304	other	hypothetical protein
							BDZ98DRAFT_380354	other	hypothetical protein
							BDZ98DRAFT_581067	other	DUF833-domain-containing protein
			4	NRPS-like,T1PKS			BDZ98DRAFT_614964	other	hypothetical protein
							BDZ98DRAFT_420312	other	hypothetical protein
							BDZ98DRAFT_530317	other	galactose oxidase
							BDZ98DRAFT_581528	other	Zip-domain-containing protein
							BDZ98DRAFT_420439	other	hypothetical protein
							BDZ98DRAFT_566290	biosynthetic	ketoacyl-synt-domain-containing protein
							BDZ98DRAFT_581531	biosynthetic	acetyl-CoA synthetase-like protein
							BDZ98DRAFT_581532	other	Metallo-hydrolase/oxidoreductase
							BDZ98DRAFT_614972	other	hypothetical protein
							BDZ98DRAFT_530255	biosynthetic-additional	NAD(P)-binding protein
			5	NRPS-like			BDZ98DRAFT_80834	other	hypothetical protein
							BDZ98DRAFT_583529	other	plasma-membrane proton-e
							BDZ98DRAFT_583531	other	hypothetical protein
							BDZ98DRAFT_552415	biosynthetic	putative NRPS-like enzyme
							BDZ98DRAFT_506333	other	histone H2A
							BDZ98DRAFT_610060	other	chaperonin GroL
							BDZ98DRAFT_533234	other	hypothetical protein
							BDZ98DRAFT_81309	other	hypothetical protein
							BDZ98DRAFT_638271	other	hypothetical protein
			6	NRPS-like			BDZ98DRAFT_596378	other	hypothetical protein
							BDZ98DRAFT_584418	biosynthetic-additional	Aldo/keto reductase
							BDZ98DRAFT_640484	biosynthetic	hypothetical protein
							BDZ98DRAFT_596381	biosynthetic-additional	S-adenosyl-L-methionine-dependent methyltransferase
							BDZ98DRAFT_534420	biosynthetic-additional	2-epi-5-epi-valiolone synthase
							BDZ98DRAFT_605110	other	hypothetical protein
							BDZ98DRAFT_584427	other	hypothetical protein
			7	terpene	Clavaric acid	1	BDZ98DRAFT_663785	other	hypothetical protein
							BDZ98DRAFT_180748	biosynthetic	terpene synthase
							BDZ98DRAFT_663787	other	hypothetical protein
							BDZ98DRAFT_663788	other	hypothetical protein
			8	NRPS-like			BDZ98DRAFT_645179	other	hypothetical protein
							BDZ98DRAFT_586493	other	hypothetical protein
							BDZ98DRAFT_586494	biosynthetic-additional	APH-domain-containing protein
							BDZ98DRAFT_618314	biosynthetic	putative NRPS-like enzyme
							BDZ98DRAFT_645188	biosynthetic-additional	aldehyde reductase-like protein
							BDZ98DRAFT_664353	other	hypothetical protein
							BDZ98DRAFT_598012	other	hypothetical protein
			9	terpene			BDZ98DRAFT_606108	other	hypothetical protein
							BDZ98DRAFT_586885	other	hypothetical protein
							BDZ98DRAFT_586886	biosynthetic	terpenoid synthase
							BDZ98DRAFT_586889	other	hypothetical protein
			10	NRPS-like			BDZ98DRAFT_294290	other	hypothetical protein
							BDZ98DRAFT_629459	other	hypothetical protein
							BDZ98DRAFT_649126	other	hypothetical protein
							BDZ98DRAFT_588094	other	hypothetical protein
							BDZ98DRAFT_588095	other	WD40 repeat-like protein
							BDZ98DRAFT_574549	transport	retrograde regulation protein 2
							BDZ98DRAFT_649131	biosynthetic-additional	Aldo/keto reductase
							BDZ98DRAFT_665497	other	hypothetical protein
							BDZ98DRAFT_619394	biosynthetic	putative NRPS-like enzyme
							BDZ98DRAFT_539617	other	PH domain-like protein
							BDZ98DRAFT_558133	other	P-loop containing nucleoside triphosphate hydrolase protein
							BDZ98DRAFT_619397	other	hypothetical protein
							BDZ98DRAFT_574561	other	hypothetical protein
							BDZ98DRAFT_539602	other	DUF862-domain-containing protein
			11	NRP-metallophore,NRPS			BDZ98DRAFT_577506	other	galactose-1-phosphate uridyl transferase
							BDZ98DRAFT_601394	other	hypothetical protein
							BDZ98DRAFT_667474	other	MFS general substrate transporter
							BDZ98DRAFT_590897	other	hypothetical protein
							BDZ98DRAFT_590898	other	S-adenosyl-L-methionine-dependent methyltransferase
							BDZ98DRAFT_590899	other	hypothetical protein
							BDZ98DRAFT_656203	biosynthetic	FAD/NAD(P)-binding domain-containing protein
							BDZ98DRAFT_612722	transport	ABC transporter-like protein
							BDZ98DRAFT_577517	biosynthetic	acetyl-CoA synthetase-like protein
							BDZ98DRAFT_590902	other	hypothetical protein
							BDZ98DRAFT_656240	other	hypothetical protein
							BDZ98DRAFT_577521	other	ergosterol 28
							BDZ98DRAFT_590904	other	S-adenosyl-L-methionine-dependent methyltransferase
			12	fungal-RiPP-like			BDZ98DRAFT_621815	other	hypothetical protein
							BDZ98DRAFT_544642	other	zincin
							BDZ98DRAFT_668080	transport	P-loop containing nucleoside triphosphate hydrolase protein
							BDZ98DRAFT_518481	biosynthetic-additional	S-adenosyl-L-methionine-dependent methyltransferase
							BDZ98DRAFT_515561	other	MFS general substrate transporter
							BDZ98DRAFT_521374	biosynthetic	tat pathway signal sequence
							BDZ98DRAFT_63506	other	hypothetical protein
							BDZ98DRAFT_591846	other	hypothetical protein
							BDZ98DRAFT_591852	other	hypothetical protein
							BDZ98DRAFT_63534	other	hypothetical protein
							BDZ98DRAFT_602172	other	hypothetical protein
Tuber magnatum	Tubma	10	1	terpene	Clavaric acid	1	C7212DRAFT_350675	other	hypothetical protein
							C7212DRAFT_312046	biosynthetic	terpene synthase
			2	terpene			C7212DRAFT_199875	biosynthetic	terpenoid synthase
							C7212DRAFT_200463	other	hypothetical protein
							C7212DRAFT_323439	other	hypothetical protein
			3	NRPS-like			C7212DRAFT_363008	biosynthetic-additional	Aldo/keto reductase
							C7212DRAFT_357152	biosynthetic	hypothetical protein
							C7212DRAFT_316315	other	hypothetical protein
			4	T1PKS			C7212DRAFT_278568	biosynthetic	hypothetical protein
							C7212DRAFT_351470	other	hypothetical protein
			5	T1PKS			C7212DRAFT_357024	other	hypothetical protein
							C7212DRAFT_315168	other	hypothetical protein
							C7212DRAFT_315169	other	hypothetical protein
							C7212DRAFT_315170	other	hypothetical protein
							C7212DRAFT_362829	other	hypothetical protein
							C7212DRAFT_362830	biosynthetic	hypothetical protein
							C7212DRAFT_362831	other	hypothetical protein
			6	NRPS-like,T1PKS			C7212DRAFT_363472	other	hypothetical protein
							C7212DRAFT_351710	biosynthetic-additional	hypothetical protein
							C7212DRAFT_294699	biosynthetic	acetyl-CoA synthetase-like protein
							C7212DRAFT_363475	biosynthetic	ketoacyl-synt-domain-containing protein
							C7212DRAFT_343910	other	hypothetical protein
			7	terpene			C7212DRAFT_280757	other	P-loop containing nucleoside triphosphate hydrolase protein
							C7212DRAFT_358081	biosynthetic	farnesyl-diphosphate farnesyltransferase
							C7212DRAFT_280763	other	DUF833-domain-containing protein
							C7212DRAFT_322405	other	hypothetical protein
			8	NRP-metallophore,NRPS			C7212DRAFT_333236	other	hypothetical protein
							C7212DRAFT_333237	other	hypothetical protein
							C7212DRAFT_285209	other	S-adenosyl-L-methionine-dependent methyltransferase
							C7212DRAFT_333239	other	hypothetical protein
							C7212DRAFT_347321	biosynthetic	FAD/NAD(P)-binding domain-containing protein
							C7212DRAFT_285213	transport	P-loop containing nucleoside triphosphate hydrolase protein
							C7212DRAFT_27163	other	hypothetical protein
							C7212DRAFT_359603	biosynthetic	hypothetical protein
							C7212DRAFT_333241	other	S-adenosyl-L-methionine-dependent methyltransferase
			9	NRPS-like			C7212DRAFT_226245	other	hypothetical protein
							C7212DRAFT_226105	other	hypothetical protein
							C7212DRAFT_301818	biosynthetic	acetyl-CoA synthetase-like protein
							C7212DRAFT_348054	other	hypothetical protein
							C7212DRAFT_286427	other	hypothetical protein
							C7212DRAFT_286428	other	hypothetical protein
			10	NRPS-like			C7212DRAFT_302039	other	hypothetical protein
							C7212DRAFT_366660	other	hypothetical protein
							C7212DRAFT_360113	biosynthetic	large subunit of L-aminoadipate-semialdehyde dehydrogenase
